# Supplementary material for: Stochastic block models reveal a robust nested pattern in healthy human gut microbiomes
Source: PNAS Nexus. 2022 May 23;1(3):pgac055. doi: 10.1093/pnasnexus/pgac055 (PMC9896942; doi:10.1093/pnasnexus/pgac055)
Supplement: pgac055_Supplemental_Files [file pgac055_supplemental_files.zip]

Archive with 4 entries (4 files):
- PNASNEXUS-PNASNEXUS-2021-00125-s04.pdf
- PNASNEXUS-PNASNEXUS-2021-00125-s01.xlsx
- PNASNEXUS-PNASNEXUS-2021-00125-s02.xlsx
- PNASNEXUS-PNASNEXUS-2021-00125-s03.xlsx
