# Supplementary material for: Stochastic block models reveal a robust nested pattern in healthy human gut microbiomes
Source: PNAS Nexus. 2022 May 23;1(3):pgac055. doi: 10.1093/pnasnexus/pgac055 (PMC9896942; doi:10.1093/pnasnexus/pgac055)
Supplement: pgac055_Supplemental_Files [file pgac055_supplemental_files.zip › PNASNEXUS-PNASNEXUS-2021-00125-s01.xlsx]

## Sheet: Supplementary Table 2
#Organism/Name	Size (Mb)	Proteins	BioSample Accession	Assembly Accession	Strain	Species Name
Clostridiales bacterium 1_7_47FAA	6.54897	6252	SAMN02463678	GCA_000155435.1	1_7_47FAA	Clostridiales bacterium 1_7_47FAA
Erysipelotrichaceae bacterium 6_1_45	4.90716	4826	SAMN02463769	GCA_000242175.1	6_1_45	Erysipelotrichaceae bacterium 6_1_45
Lachnospiraceae bacterium 1_1_57FAA	2.93002	2755	SAMN02463771	GCA_000218445.1	1_1_57FAA	Lachnospiraceae bacterium 1_1_57FAA
Lachnospiraceae bacterium 1_4_56FAA	3.2339	3191	SAMN02463772	GCA_000218385.1	1_4_56FAA	Lachnospiraceae bacterium 1_4_56FAA
Lachnospiraceae bacterium 2_1_58FAA	3.46075	3534	SAMN02463773	GCA_000218465.1	2_1_58FAA	Lachnospiraceae bacterium 2_1_58FAA
Lachnospiraceae bacterium 3_1_57FAA_CT1	7.71284	6535	SAMN02463774	GCA_000218405.2	3_1_57FAA_CT1	Lachnospiraceae bacterium 3_1_57FAA_CT1
Lachnospiraceae bacterium 5_1_57FAA	3.33956	3371	SAMN02463775	GCA_000218425.1	5_1_57FAA	Lachnospiraceae bacterium 5_1_57FAA
Lachnospiraceae bacterium 5_1_63FAA	3.04119	3037	SAMN02463776	GCA_000185525.1	5_1_63FAA	Lachnospiraceae bacterium 5_1_63FAA
Lachnospiraceae bacterium 6_1_63FAA	2.72557	2621	SAMN02463778	GCA_000209425.1	6_1_63FAA	Lachnospiraceae bacterium 6_1_63FAA
Lachnospiraceae bacterium 7_1_58FAA	5.66809	5907	SAMN02463779	GCA_000242155.1	7_1_58FAA	Lachnospiraceae bacterium 7_1_58FAA
Lachnospiraceae bacterium 9_1_43BFAA	2.84488	2720	SAMN02463780	GCA_000209445.1	9_1_43BFAA	Lachnospiraceae bacterium 9_1_43BFAA
Lachnospiraceae bacterium 3_1_46FAA	3.11822	2940	SAMN02463799	GCA_000209405.1	3_1_46FAA	Lachnospiraceae bacterium 3_1_46FAA
Lachnospiraceae bacterium 8_1_57FAA	2.92735	2635	SAMN02463800	GCA_000185545.1	8_1_57FAA	Lachnospiraceae bacterium 8_1_57FAA
Burkholderiales bacterium 1_1_47	2.65565	2377	SAMN02463825	GCA_000144975.1	1_1_47	Burkholderiales bacterium 1_1_47
Erysipelotrichaceae bacterium 2_2_44A	4.98647	4976	SAMN02463834	GCA_000225685.1	2_2_44A	Erysipelotrichaceae bacterium 2_2_44A
Ruminococcaceae bacterium D16	3.19735	2994	SAMN02463841	GCA_000177015.3	D16	Ruminococcaceae bacterium D16
Erysipelotrichaceae bacterium 21_3	4.41458	4324	SAMN02463767	GCA_000242195.1	21_3	Erysipelotrichaceae bacterium 21_3
Coprococcus sp. ART55/1	3.12301	2502	SAMEA3138371	GCA_000210595.1	ART55/1	Coprococcus sp. ART55/1
Dielma fastidiosa	3.61807	3494	SAMN09734580	GCA_003475485.1	AF31-27BH	Dielma fastidiosa
Dielma fastidiosa	3.61503	3444	SAMEA2272058	GCA_000313565.2	JC13	Dielma fastidiosa
Dielma fastidiosa	3.58025	3422	SAMN09064532	GCA_003202105.1	JC118	Dielma fastidiosa
Dielma fastidiosa	3.61503	3442	SAMEA5850924	GCA_902374875.1	MGYG-HGUT-01421	Dielma fastidiosa
Subdoligranulum sp. 4_3_54A2FAA	4.21454	3995	SAMN02463804	GCA_000238635.1	4_3_54A2FAA	Subdoligranulum sp. 4_3_54A2FAA
Ruminococcus sp. 5_1_39BFAA	3.9307	3355	SAMN02463719	GCA_000159975.2	5_1_39BFAA	Ruminococcus sp. 5_1_39BFAA
Dielma fastidiosa	3.3098	-	SAMEA7846535	GCA_905198545.1	ERR1305883-bin.27	Dielma fastidiosa
Dielma fastidiosa	3.43954	3326	SAMN08294970	GCA_003343865.1	CIM:MAG 1144	Dielma fastidiosa
Dielma fastidiosa	3.00685	2966	SAMN08017741	GCA_003449625.1	UBA10781	Dielma fastidiosa
Oscillibacter sp. KLE 1745	3.59423	3502	SAMN02436751	GCA_000469445.2	KLE 1745	Oscillibacter sp. KLE 1745
Alistipes sp. HGB5	3.46461	2844	SAMN00116786	GCA_000183485.2	HGB5	Alistipes sp. HGB5
Bacteroides sp. 3_1_19	5.25012	4215	SAMN02463818	GCA_000163655.1	3_1_19	Bacteroides sp. 3_1_19
Clostridium sp. L2-50	2.95462	2525	SAMN02299417	GCA_000154245.1	L2-50	Clostridium sp. L2-50
Bacteroides sp. 2_1_22	6.00375	4512	SAMN02463734	GCA_000162155.1	2_1_22	Bacteroides sp. 2_1_22
Erysipelatoclostridium ramosum	3.54372	3273	SAMN16357274	GCA_016728785.1	FDAARGOS_1105	Erysipelatoclostridium ramosum
Erysipelatoclostridium ramosum DSM 1402	3.2476	2998	SAMN10972983	GCA_014131695.1	DSM 1402	Erysipelatoclostridium ramosum
Erysipelatoclostridium ramosum	3.24441	3002	SAMN13450436	GCA_016027135.1	FDAARGOS_906	Erysipelatoclostridium ramosum
Erysipelatoclostridium ramosum	3.81709	3623	SAMN21218875	GCA_020097255.1	FDAARGOS_1519	Erysipelatoclostridium ramosum
Erysipelatoclostridium ramosum	3.42653	3152	SAMN16357275	GCA_016766855.1	FDAARGOS_1106	Erysipelatoclostridium ramosum
Erysipelatoclostridium ramosum DSM 1402	3.2352	2995	SAMN00000007	GCA_000154485.1	DSM 1402	Erysipelatoclostridium ramosum
Erysipelatoclostridium ramosum	3.62162	3358	SAMN15532801	GCA_015560945.1	BSD2780061689_150309_C12	Erysipelatoclostridium ramosum
Erysipelatoclostridium ramosum	3.51388	3376	SAMN22167373	GCA_020562205.1	DFI.1.27	Erysipelatoclostridium ramosum
Erysipelatoclostridium ramosum	3.46541	3318	SAMN22167367	GCA_020562425.1	DFI.1.242	Erysipelatoclostridium ramosum
Erysipelatoclostridium ramosum	3.30601	3093	SAMN22167332	GCA_020563245.1	DFI.1.172	Erysipelatoclostridium ramosum
Erysipelatoclostridium ramosum	3.7033	3491	SAMN09736709	GCA_003462905.1	OF04-4AC	Erysipelatoclostridium ramosum
Erysipelatoclostridium ramosum	3.69852	3550	SAMN09736315	GCA_003470175.1	AM25-30	Erysipelatoclostridium ramosum
Erysipelatoclostridium ramosum	3.45819	3214	SAMEA5229590	GCA_900660185.1	CHUV1985	Erysipelatoclostridium ramosum
Erysipelatoclostridium ramosum	3.37045	3110	SAMN15532457	GCA_015670395.1	1001302B_160321_G9	Erysipelatoclostridium ramosum
Erysipelatoclostridium ramosum	3.36604	3133	SAMN19731882	GCA_019131095.1	MSK.15.41	Erysipelatoclostridium ramosum
Erysipelatoclostridium ramosum	3.37478	3172	SAMN22165347	GCA_020537385.1	MSK.14.25	Erysipelatoclostridium ramosum
Erysipelatoclostridium ramosum	3.36471	3133	SAMN09736498	GCA_003467635.1	AM38-1	Erysipelatoclostridium ramosum
Erysipelatoclostridium ramosum	3.58704	3458	SAMN22167404	GCA_020561485.1	DFI.2.15	Erysipelatoclostridium ramosum
Erysipelatoclostridium ramosum	4.02516	4177	SAMN22167475	GCA_020559905.1	DFI.1.26	Erysipelatoclostridium ramosum
Erysipelatoclostridium ramosum	3.30253	3092	SAMN22167375	GCA_020562235.1	DFI.1.30	Erysipelatoclostridium ramosum
Erysipelatoclostridium ramosum	3.52696	3351	SAMN22167528	GCA_020558555.1	DFI.6.30	Erysipelatoclostridium ramosum
Erysipelatoclostridium ramosum	3.79313	3650	SAMN09734545	GCA_003457805.1	AF28-24B	Erysipelatoclostridium ramosum
Erysipelatoclostridium ramosum	3.36412	3130	SAMN19731881	GCA_019131135.1	MSK.15.39	Erysipelatoclostridium ramosum
Erysipelatoclostridium ramosum	3.47641	3314	SAMN22167476	GCA_020559845.1	DFI.1.53	Erysipelatoclostridium ramosum
Erysipelatoclostridium ramosum	3.47384	3302	SAMN22167473	GCA_020559885.1	DFI.1.125	Erysipelatoclostridium ramosum
Erysipelatoclostridium ramosum	3.63096	3596	SAMN22167366	GCA_020562445.1	DFI.1.24	Erysipelatoclostridium ramosum
Erysipelatoclostridium ramosum	3.36555	3152	SAMN19731889	GCA_019131055.1	MSK.15.7	Erysipelatoclostridium ramosum
Erysipelatoclostridium ramosum	3.54139	3297	SAMN15532894	GCA_015560315.1	D55t1_190419_F9	Erysipelatoclostridium ramosum
Erysipelatoclostridium ramosum	3.723	3512	SAMN19731874	GCA_019131335.1	MSK.14.52	Erysipelatoclostridium ramosum
Erysipelatoclostridium ramosum	3.72411	3536	SAMN19731885	GCA_019052555.1	MSK.15.49	Erysipelatoclostridium ramosum
Erysipelatoclostridium ramosum	3.36503	3131	SAMN19731879	GCA_019131195.1	MSK.15.3	Erysipelatoclostridium ramosum
Erysipelatoclostridium ramosum	4.09583	3945	SAMN09734889	GCA_003434415.1	AM21-17	Erysipelatoclostridium ramosum
Erysipelatoclostridium ramosum	3.79908	3658	SAMN09734541	GCA_003457945.1	AF28-13	Erysipelatoclostridium ramosum
Erysipelatoclostridium ramosum	3.80443	3534	SAMN15532526	GCA_015670235.1	1001217B_150727_B8	Erysipelatoclostridium ramosum
Erysipelatoclostridium ramosum	3.88508	3612	SAMN09736827	GCA_003435475.1	OM06-4	Erysipelatoclostridium ramosum
Erysipelatoclostridium ramosum	3.82687	3803	SAMN22165273	GCA_020538385.1	MSK.23.9	Erysipelatoclostridium ramosum
Erysipelatoclostridium ramosum	3.79042	3695	SAMN22165314	GCA_020708675.1	MSK.23.11	Erysipelatoclostridium ramosum
Erysipelatoclostridium ramosum	3.82321	3697	SAMN22165325	GCA_020537725.1	MSK.23.40	Erysipelatoclostridium ramosum
Erysipelatoclostridium ramosum	3.79036	3643	SAMN22165266	GCA_020538465.1	MSK.23.19	Erysipelatoclostridium ramosum
Erysipelatoclostridium ramosum	3.8106	3683	SAMN22165270	GCA_020708795.1	MSK.23.3	Erysipelatoclostridium ramosum
Erysipelatoclostridium ramosum	3.84269	3762	SAMN22165316	GCA_020537845.1	MSK.23.111	Erysipelatoclostridium ramosum
Erysipelatoclostridium ramosum	3.90389	3871	SAMN22165320	GCA_020537785.1	MSK.23.12	Erysipelatoclostridium ramosum
Erysipelatoclostridium ramosum	3.65537	3505	SAMN22165310	GCA_020708705.1	MSK.23.101	Erysipelatoclostridium ramosum
Erysipelatoclostridium ramosum	3.81657	3707	SAMN22165311	GCA_020708735.1	MSK.23.103	Erysipelatoclostridium ramosum
Erysipelatoclostridium ramosum	3.81397	3762	SAMN22165312	GCA_020537875.1	MSK.23.107	Erysipelatoclostridium ramosum
Erysipelatoclostridium ramosum	3.80877	3717	SAMN22165267	GCA_020538445.1	MSK.23.2	Erysipelatoclostridium ramosum
Erysipelatoclostridium ramosum	3.76405	3539	SAMN09734416	GCA_003459445.1	AF20-7LB	Erysipelatoclostridium ramosum
Erysipelatoclostridium ramosum	3.71192	3519	SAMN19732173	GCA_019125615.1	MSK.23.70	Erysipelatoclostridium ramosum
Erysipelatoclostridium ramosum	3.71326	3527	SAMN19732163	GCA_019125375.1	MSK.23.50	Erysipelatoclostridium ramosum
Erysipelatoclostridium ramosum	3.74717	3587	SAMN19732181	GCA_019125475.1	MSK.23.96	Erysipelatoclostridium ramosum
Erysipelatoclostridium ramosum	3.71391	3523	SAMN19732177	GCA_019125565.1	MSK.23.84	Erysipelatoclostridium ramosum
Erysipelatoclostridium ramosum	3.71274	3527	SAMN19732169	GCA_019125595.1	MSK.23.66	Erysipelatoclostridium ramosum
Erysipelatoclostridium ramosum	3.77386	3608	SAMN19732157	GCA_019125735.1	MSK.23.37	Erysipelatoclostridium ramosum
Erysipelatoclostridium ramosum	3.71402	3525	SAMN19732168	GCA_019125825.1	MSK.23.65	Erysipelatoclostridium ramosum
Erysipelatoclostridium ramosum	3.71269	3522	SAMN19732156	GCA_019126065.1	MSK.23.36	Erysipelatoclostridium ramosum
Erysipelatoclostridium ramosum	3.77464	3589	SAMN19732142	GCA_019126175.1	MSK.22.54	Erysipelatoclostridium ramosum
Erysipelatoclostridium ramosum	3.77377	3587	SAMN19732125	GCA_019126295.1	MSK.22.16	Erysipelatoclostridium ramosum
Erysipelatoclostridium ramosum	3.71248	3526	SAMN19732151	GCA_019126335.1	MSK.23.28	Erysipelatoclostridium ramosum
Erysipelatoclostridium ramosum	3.78382	3619	SAMN22165333	GCA_020537585.1	MSK.23.90	Erysipelatoclostridium ramosum
Erysipelatoclostridium ramosum	3.78073	3622	SAMN22165330	GCA_020537645.1	MSK.23.72	Erysipelatoclostridium ramosum
Erysipelatoclostridium ramosum	3.72158	3562	SAMN22165327	GCA_020537705.1	MSK.23.47	Erysipelatoclostridium ramosum
Erysipelatoclostridium ramosum	3.7214	3557	SAMN22165326	GCA_020537745.1	MSK.23.44	Erysipelatoclostridium ramosum
Erysipelatoclostridium ramosum	3.72442	3558	SAMN22165322	GCA_020537765.1	MSK.23.30	Erysipelatoclostridium ramosum
Erysipelatoclostridium ramosum	3.73181	3556	SAMN09734389	GCA_003459645.1	AF19-21AC	Erysipelatoclostridium ramosum
Erysipelatoclostridium ramosum	3.7051	3517	SAMN19732175	GCA_019125255.1	MSK.23.76	Erysipelatoclostridium ramosum
Erysipelatoclostridium ramosum	3.77372	3579	SAMN19732172	GCA_019125715.1	MSK.23.69	Erysipelatoclostridium ramosum
Erysipelatoclostridium ramosum	3.7121	3524	SAMN19732154	GCA_019125815.1	MSK.23.34	Erysipelatoclostridium ramosum
Erysipelatoclostridium ramosum	3.77408	3590	SAMN19732155	GCA_019125835.1	MSK.23.35	Erysipelatoclostridium ramosum
Erysipelatoclostridium ramosum	3.87812	3816	SAMN22165237	GCA_020538945.1	MSK.23.1	Erysipelatoclostridium ramosum
Erysipelatoclostridium ramosum	3.76771	3610	SAMN22165332	GCA_020537555.1	MSK.23.87	Erysipelatoclostridium ramosum
Erysipelatoclostridium ramosum	3.36205	3147	SAMN19731871	GCA_019131355.1	MSK.14.26	Erysipelatoclostridium ramosum
Erysipelatoclostridium ramosum	3.74693	3604	SAMN22165329	GCA_020537675.1	MSK.23.7	Erysipelatoclostridium ramosum
Erysipelatoclostridium ramosum	3.77867	3676	SAMN22165331	GCA_020537625.1	MSK.23.8	Erysipelatoclostridium ramosum
Erysipelatoclostridium ramosum	3.77261	3588	SAMN19732158	GCA_019125455.1	MSK.23.39	Erysipelatoclostridium ramosum
Erysipelatoclostridium ramosum	3.77165	3586	SAMN19732179	GCA_019125515.1	MSK.23.86	Erysipelatoclostridium ramosum
Erysipelatoclostridium ramosum	3.72012	3510	SAMN19731888	GCA_019131015.1	MSK.15.55	Erysipelatoclostridium ramosum
Erysipelatoclostridium ramosum	3.76408	3577	SAMN19732176	GCA_019125405.1	MSK.23.77	Erysipelatoclostridium ramosum
Erysipelatoclostridium ramosum	3.77776	3594	SAMN19732174	GCA_019125545.1	MSK.23.73	Erysipelatoclostridium ramosum
Erysipelatoclostridium ramosum	3.99594	4235	SAMN22165317	GCA_020537825.1	MSK.23.114	Erysipelatoclostridium ramosum
Erysipelatoclostridium ramosum	3.77566	3589	SAMN19732180	GCA_019125495.1	MSK.23.88	Erysipelatoclostridium ramosum
Erysipelatoclostridium ramosum	3.83083	3718	SAMN22165258	GCA_020538605.1	MSK.23.14	Erysipelatoclostridium ramosum
Erysipelatoclostridium ramosum	3.81034	3714	SAMN22165239	GCA_020538925.1	MSK.23.104	Erysipelatoclostridium ramosum
Erysipelatoclostridium ramosum	3.35064	3111	SAMN19731878	GCA_019052595.1	MSK.15.28	Erysipelatoclostridium ramosum
Erysipelatoclostridium ramosum	3.74185	-	SAMN06546878	GCA_008679765.1	LMAG:74	Erysipelatoclostridium ramosum
Erysipelatoclostridium ramosum	5.76339	-	SAMEA4623289	GCA_902165835.1	4928STDY7387865	Erysipelatoclostridium ramosum
Erysipelatoclostridium ramosum	3.68066	-	SAMN18355281	GCA_019013105.1	CD12_MAG14	Erysipelatoclostridium ramosum
Erysipelatoclostridium ramosum	3.43627	-	SAMN18355289	GCA_019012945.1	CD14_MAG22	Erysipelatoclostridium ramosum
Erysipelatoclostridium ramosum	2.86099	-	SAMN17614246	GCA_017851535.1	BBSGM-G01-097	Erysipelatoclostridium ramosum
Erysipelatoclostridium ramosum	2.62884	-	SAMN17614298	GCA_017850495.1	BBMGS-G03-101	Erysipelatoclostridium ramosum
Erysipelatoclostridium ramosum	0.612106	642	SAMN09684581	GCA_014845515.1	UBG201	Erysipelatoclostridium ramosum
Staphylococcus aureus subsp. aureus NCTC 8325	2.82136	2767	SAMN02604235	GCA_000013425.1	NCTC 8325	Staphylococcus aureus
Lactococcus lactis	2.4266	2284	SAMN15502559	GCA_020463755.1	LAC460	Lactococcus lactis
Clostridium perfringens	3.27542	2830	SAMN18175750	GCA_020138775.1	CPI 18-6	Clostridium perfringens
Escherichia coli str. K-12 substr. MG1655	4.64165	4285	SAMN02604091	GCA_000005845.2	K-12 substr. MG1655	Escherichia coli
Bifidobacterium longum subsp. longum JCM 1217	2.38516	1873	SAMD00060951	GCA_000196555.1	JCM 1217	Bifidobacterium longum
Bacteroides fragilis	5.24894	4170	SAMN16357367	GCA_016889925.1	FDAARGOS_1225	Bacteroides fragilis
Streptococcus thermophilus	1.79163	1565	SAMEA6957296	GCA_903886475.1	STH_CIRM_65	Streptococcus thermophilus
Streptococcus salivarius	2.18507	1907	SAMEA6647161	GCA_902858935.1	clinical strain from anonymous patient of Limoges Hospital	Streptococcus salivarius
Lactobacillus delbrueckii subsp. jakobsenii ZN7a-9 = DSM 26046	1.8918	1627	SAMN06066887	GCA_001888925.1	DSM 26046	Lactobacillus delbrueckii
Streptococcus mitis	1.9152	1783	SAMN03334899	GCA_000960005.1	OT25	Streptococcus mitis
Faecalibacterium prausnitzii	2.97094	2664	SAMN08494074	GCA_003312465.1	APC918/95b	Faecalibacterium prausnitzii
Bifidobacterium adolescentis	2.19243	1738	SAMN08770276	GCA_003030905.1	2022-01-11	Bifidobacterium adolescentis
Bifidobacterium dentium ATCC 27678	2.64208	2108	SAMN00000021	GCA_000172135.1	ATCC 27678	Bifidobacterium dentium
Klebsiella pneumoniae subsp. pneumoniae HS11286	5.68232	5779	SAMN02602959	GCA_000240185.2	HS11286	Klebsiella pneumoniae
Methanobrevibacter smithii ATCC 35061	1.85316	1720	SAMN02604313	GCA_000016525.1	ATCC 35061; PS; DSMZ 861	Methanobrevibacter smithii
Bifidobacterium animalis subsp. lactis BLC1	1.93858	1539	SAMN02604239	GCA_000224965.2	BLC1	Bifidobacterium animalis
Streptococcus mutans	2.02803	1863	SAMN12797732	GCA_009738105.1	NCH105	Streptococcus mutans
Enterococcus faecium	2.9192	2701	SAMN10867607	GCA_009734005.2	SRR24	Enterococcus faecium
Bifidobacterium bifidum NCIMB 41171	2.21639	1736	SAMN02463676	GCA_000273525.1	NCIMB 41171	Bifidobacterium bifidum
[Eubacterium] siraeum V10Sc8a	2.83612	2211	SAMEA3138373	GCA_000210635.1	V10Sc8a	[Eubacterium] siraeum
[Clostridium] leptum DSM 753	3.27021	3923	SAMN00627074	GCA_000154345.1	DSM 753	[Clostridium] leptum
Amedibacillus dolichus	2.19105	2117	SAMEA5850802	GCA_902373665.1	MGYG-HGUT-01299	Amedibacillus dolichus
Catenibacterium mitsuokai	2.33638	2298	SAMN12147369	GCA_018785505.1	MCC318	Catenibacterium mitsuokai
Blautia hydrogenotrophica	3.53172	3247	SAMEA3545265	GCA_001404935.1	2789STDY5608857	Blautia hydrogenotrophica
Alistipes putredinis DSM 17216	2.55068	2222	SAMN00000002	GCA_000154465.1	DSM 17216	Alistipes putredinis
Anaerotruncus colihominis	3.64013	3359	SAMN15533212	GCA_015554285.1	1001271B_151109_H4	Anaerotruncus colihominis
Intestinibacter bartlettii	3.14171	2849	SAMEA5849563	GCA_902362795.1	MGYG-HGUT-00062	Intestinibacter bartlettii
[Ruminococcus] lactaris	2.84662	2566	SAMN09734763	GCA_003472625.1	AM09-9	[Ruminococcus] lactaris
Phocaeicola coprocola DSM 17136	4.30012	3459	SAMN00000014	GCA_000154845.1	DSM 17136	Phocaeicola coprocola
Bacteroides intestinalis	5.78577	4306	SAMN16802559	GCA_020341675.1	APC919/174 substr. 8W	Bacteroides intestinalis
Coprococcus comes	3.37307	3092	SAMN16357481	GCA_016904155.1	FDAARGOS_1339	Coprococcus comes
Blautia obeum	3.88928	3553	SAMN09736401	GCA_003468995.1	AM29-25AC	Blautia obeum
[Ruminococcus] torques	2.95952	2588	SAMN09734906	GCA_003470435.1	AM22-16	[Ruminococcus] torques
Schaalia odontolytica	2.45443	1989	SAMEA4504037	GCA_900445025.1	NCTC9935	Schaalia odontolytica
Pseudoflavonifractor capillosus ATCC 29799	4.24108	3846	SAMN00627059	GCA_000169255.2	ATCC 29799	Pseudoflavonifractor capillosus
Anaerobutyricum hallii	3.40464	2904	SAMN09736467	GCA_003468475.1	AM34-3LB	Anaerobutyricum hallii
[Ruminococcus] gnavus ATCC 29149	3.54919	3354	SAMN08398974	GCA_009831375.1	ATCC 29149	[Ruminococcus] gnavus
Dorea longicatena	3.03315	2777	SAMEA3545259	GCA_001404635.1	2789STDY5608851	Dorea longicatena
Eubacterium ventriosum	2.76142	2398	SAMN09734665	GCA_003475105.1	AF37-4	Eubacterium ventriosum
Desulfovibrio piger	2.86722	2477	SAMEA5850824	GCA_902373865.1	MGYG-HGUT-01321	Desulfovibrio piger
Bacteroides caccae	5.19904	4189	SAMN11943408	GCA_008572545.1	BIOML-A22	Bacteroides caccae
Enterocloster bolteae	6.61404	5905	SAMN07340702	GCA_002234575.2	ATCC BAA-613	Enterocloster bolteae
Collinsella aerofaciens	2.30635	1904	SAMN07821249	GCA_002736145.1	indica	Collinsella aerofaciens
Bacteroides ovatus	6.47249	4735	SAMN03852683	GCA_001314995.1	ATCC 8483	Bacteroides ovatus
Parabacteroides merdae CL03T12C32	4.93062	3847	SAMN02463941	GCA_000307345.1	CL03T12C32	Parabacteroides merdae
Bacteroides uniformis CL03T12C37	4.92016	3931	SAMN16451181	GCA_018292165.1	CL03T12C37	Bacteroides uniformis
Ruminococcus callidus ATCC 27760	3.09649	2779	SAMN00627105	GCA_000468015.1	ATCC 27760	Ruminococcus callidus
Coprococcus eutactus ATCC 27759	3.11334	2611	SAMN22091678	GCA_020735705.1	FDAARGOS_1581	Coprococcus eutactus
Bacteroides stercoris	3.88383	3095	SAMN15547175	GCA_020091485.1	BFG-121	Bacteroides stercoris
Ruminococcus albus 7 = DSM 20455	4.48209	3880	SAMN00016988	GCA_000179635.2	7	Ruminococcus albus
Streptococcus gordonii	2.18555	1992	SAMEA3662936	GCA_901544385.1	NCTC10231	Streptococcus gordonii
Bacteroides thetaiotaomicron	6.30419	4690	SAMN11776005	GCA_014131755.1	DSM 2079	Bacteroides thetaiotaomicron
Lactobacillus acidophilus La-14	1.99158	1781	SAMN02603216	GCA_000389675.2	La-14	Lactobacillus acidophilus
Ligilactobacillus salivarius	2.03336	1824	SAMEA4359642	GCA_900094615.1	LPM01	Ligilactobacillus salivarius
Phocaeicola vulgatus	4.97753	3947	SAMD00405045	GCA_020885855.1	MG01-10	Phocaeicola vulgatus
Enterobacter cloacae	4.84875	4444	SAMN03005138	GCA_000770155.1	GGT036	Enterobacter cloacae
Parabacteroides distasonis	5.11278	4022	SAMN11056330	GCA_012273055.1	FDAARGOS_615	Parabacteroides distasonis
Bifidobacterium breve	2.42601	2034	SAMN03271681	GCA_001281425.1	BR3	Bifidobacterium breve
Streptococcus sanguinis SK405	2.29829	2166	SAMN00253311	GCA_000191105.1	SK405	Streptococcus sanguinis
Methanosphaera stadtmanae	1.7674	1538	SAMEA5851668	GCA_902384015.1	MGYG-HGUT-02164	Methanosphaera stadtmanae
Finegoldia magna	1.8388	1675	SAMN06769907	GCA_002243135.1	12T306	Finegoldia magna
Akkermansia muciniphila	2.87846	2357	SAMD00192834	GCA_009731575.1	JCM 30893	Akkermansia muciniphila
Latilactobacillus sakei	2.01807	1910	SAMN13258981	GCA_009676365.1	CBA3614	Latilactobacillus sakei
[Eubacterium] rectale ATCC 33656	3.44969	3626	SAMN02603082	GCA_000020605.1	ATCC 33656	[Eubacterium] rectale
Rothia mucilaginosa ATCC 25296	2.25516	1715	SAMN00001919	GCA_000175615.1	ATCC 25296	Rothia mucilaginosa
Acidaminococcus fermentans DSM 20731	2.32977	2071	SAMN02598507	GCA_000025305.1	DSM 20731	Acidaminococcus fermentans
Bacteroides finegoldii	4.99981	4028	SAMN11943468	GCA_008571395.1	BIOML-A8	Bacteroides finegoldii
[Bacteroides] pectinophilus ATCC 43243	3.02833	3246	SAMN02415621	GCA_000155855.1	ATCC 43243	[Bacteroides] pectinophilus
Bacteroides eggerthii	3.77204	2918	SAMN19731918	GCA_019130295.1	MSK.16.49	Bacteroides eggerthii
Phocaeicola plebeius	4.42192	3515	SAMEA5850867	GCA_902374375.1	MGYG-HGUT-01364	Phocaeicola plebeius
Phocaeicola dorei	5.44491	4273	SAMEA5851983	GCA_902387545.1	MGYG-HGUT-02478	Phocaeicola dorei
Dialister invisus DSM 15470	1.89596	1721	SAMN00008820	GCA_000160055.1	DSM 15470	Dialister invisus
Ligilactobacillus ruminis ATCC 25644	2.10874	1952	SAMN00001480	GCA_000159375.2	ATCC 25644	Ligilactobacillus ruminis
Bifidobacterium angulatum DSM 20098 = JCM 7096	2.02197	1513	SAMD00061039	GCA_001025155.1	JCM 7096	Bifidobacterium angulatum
Enterocloster asparagiformis	6.23596	5409	SAMN09734176	GCA_003466005.1	AF04-15	Enterocloster asparagiformis
Holdemanella biformis	2.47713	2403	SAMN09734296	GCA_003464225.1	AF15-5	Holdemanella biformis
Collinsella intestinalis	1.77693	1522	SAMEA5935206	GCA_902501455.1	Collinsella_intestinalis_DSM_13632	Collinsella intestinalis
Phocaeicola coprophilus	4.11361	3325	SAMN16357362	GCA_016888945.1	FDAARGOS_1220	Phocaeicola coprophilus
Bifidobacterium pseudocatenulatum	2.246	1747	SAMN20132665	GCA_020541885.1	YIT11953	Bifidobacterium pseudocatenulatum
Pyramidobacter piscolens W5455	2.56201	2373	SAMN00002506	GCA_000177335.1	W5455	Pyramidobacter piscolens
Holdemania filiformis	3.74486	3412	SAMN09734472	GCA_003459085.1	AF24-29	Holdemania filiformis
Mitsuokella multacida	2.57706	2309	SAMEA5850819	GCA_902373875.1	MGYG-HGUT-01316	Mitsuokella multacida
Tyzzerella nexilis	2.77543	2424	SAMN14067738	GCA_013300945.1	MSK.23.22	Tyzzerella nexilis
Roseburia intestinalis L1-82	4.49335	3953	SAMEA4878606	GCA_900537995.1	L1-82	Roseburia intestinalis
Parabacteroides johnsonii	4.76616	3712	SAMN22091677	GCA_020735865.1	FDAARGOS_1580	Parabacteroides johnsonii
Prevotella copri DSM 18205	3.55161	2854	SAMN22091670	GCA_020735445.1	FDAARGOS_1573	Prevotella copri
Bacteroides cellulosilyticus	7.27107	5433	SAMN16451184	GCA_018292125.1	CL06T03C01	Bacteroides cellulosilyticus
Dorea formicigenerans ATCC 27755	3.18603	2935	SAMN00000008	GCA_000169235.1	ATCC 27755	Dorea formicigenerans
Veillonella dispar	2.11692	1886	SAMEA4442464	GCA_900637515.1	NCTC11831	Veillonella dispar
Bifidobacterium catenulatum DSM 16992 = JCM 1194 = LMG 11043	2.07952	1616	SAMD00061042	GCA_001025195.1	JCM 1194	Bifidobacterium catenulatum
Hungatella hathewayi	6.64657	5740	SAMN12785169	GCA_009721605.1	123Y-2	Hungatella hathewayi
Roseburia inulinivorans	3.7525	3382	SAMN09734543	GCA_003457795.1	AF28-15	Roseburia inulinivorans
Butyrivibrio crossotus	2.49604	2362	SAMEA5850822	GCA_902373805.1	MGYG-HGUT-01319	Butyrivibrio crossotus
Oxalobacter formigenes	2.46887	2205	SAMN06036219	GCA_002127965.1	HC-1	Oxalobacter formigenes
Fusobacterium ulcerans	3.53768	3183	SAMN08501141	GCA_003019675.1	ATCC 49185	Fusobacterium ulcerans
Fusobacterium mortiferum	2.82258	2632	SAMEA6831318	GCA_903181465.1	NZ_Fusobacterium_mortiferum_9G6_BL_hyb	Fusobacterium mortiferum
Fusobacterium varium ATCC 27725	3.34646	3012	SAMN08501142	GCA_003019655.1	ATCC 27725	Fusobacterium varium
Actinomyces graevenitzii	2.10786	1704	SAMN07511382	GCA_002871975.1	UMB0286	Actinomyces graevenitzii
Ruminococcus bromii	2.15159	1972	SAMN07253273	GCA_002834225.1	ATCC 27255	Ruminococcus bromii
Megamonas hypermegale	2.23034	2053	SAMEA4364220	GCA_900187035.1	NCTC10570	Megamonas hypermegale
Ruminococcus champanellensis 18P13 = JCM 17042	2.57321	2294	SAMEA3138364	GCA_000210095.1	type strain: 18P13	Ruminococcus champanellensis
Faecalitalea cylindroides	1.81199	1770	SAMN06473743	GCA_002161475.1	An64	Faecalitalea cylindroides
Gordonibacter pamelaeae	3.39944	2896	SAMN08365986	GCA_003340385.1	3C	Gordonibacter pamelaeae
Bacteroides xylanisolvens	6.55852	5122	SAMN16451198	GCA_018289135.1	CL11T00C03	Bacteroides xylanisolvens
[Clostridium] innocuum	4.71891	4380	SAMN14089795	GCA_012317185.1	ATCC 14501	[Clostridium] innocuum
Veillonella parvula	2.13214	1826	SAMEA4063028	GCA_900186885.1	NCTC11810	Veillonella parvula
Bilophila wadsworthia 3_1_6	4.39119	3702	SAMN02463824	GCA_000185705.2	3_1_6	Bilophila wadsworthia
Turicibacter sanguinis	2.99969	2721	SAMN14207164	GCA_013046825.1	MOL361	Turicibacter sanguinis
Streptococcus anginosus	1.92451	1815	SAMN03577772	GCA_001412635.1	J4211	Streptococcus anginosus
Odoribacter splanchnicus DSM 20712	4.39336	3545	SAMN22091676	GCA_020736405.1	FDAARGOS_1579	Odoribacter splanchnicus
Coprococcus catus	3.59904	3219	SAMN14515131	GCA_019734885.1	VPIC661	Coprococcus catus
Alistipes shahii	3.56175	2944	SAMN15533117	GCA_015558405.1	1001275B_160808_A9	Alistipes shahii
Roseburia hominis	3.59212	3161	SAMEA5852022	GCA_902387955.1	MGYG-HGUT-02517	Roseburia hominis
Enterocloster citroniae	6.04373	5284	SAMN05216568	GCA_900115855.1	NLAE-zl-G70	Enterocloster citroniae
Citrobacter freundii	5.10216	4677	SAMN10163242	GCA_003812345.1	FDAARGOS_549	Citrobacter freundii
Bacteroides oleiciplenus	7.08773	5312	SAMEA5850925	GCA_902374815.1	MGYG-HGUT-01422	Bacteroides oleiciplenus
Barnesiella intestinihominis YIT 11860	3.44391	2686	SAMN02595395	GCA_000296465.1	YIT 11860	Barnesiella intestinihominis
Alistipes indistinctus	3.09558	2448	SAMD00216626	GCA_014163495.1	2BBH45	Alistipes indistinctus
Sutterella wadsworthensis	3.02652	2355	SAMN16357328	GCA_016724805.1	FDAARGOS_1159	Sutterella wadsworthensis
Slackia piriformis YIT 12062	2.11933	1731	SAMN02595396	GCA_000296445.1	YIT 12062	Slackia piriformis
Odoribacter laneus YIT 12061	3.77301	2996	SAMN02463867	GCA_000243215.1	YIT 12061	Odoribacter laneus
Megamonas funiformis	2.31071	2144	SAMD00393850	GCA_019974115.1	1CBH44	Megamonas funiformis
Dialister succinatiphilus YIT 11850	2.49988	2019	SAMN02463860	GCA_000242435.1	YIT 11850	Dialister succinatiphilus
Collinsella tanakaei YIT 12063	2.49208	2144	SAMN02463859	GCA_000225705.1	YIT 12063	Collinsella tanakaei
Parasutterella excrementihominis YIT 11859	2.8317	2483	SAMN00189152	GCA_000205025.1	YIT 11859	Parasutterella excrementihominis
Paraprevotella clara	4.18724	3235	SAMEA5852045	GCA_902388125.1	MGYG-HGUT-02540	Paraprevotella clara
Paraprevotella xylaniphila YIT 11841	4.12532	3167	SAMEA5128832	GCA_900683745.1	Paraprevotella xylaniphila 82A6	Paraprevotella xylaniphila
Phascolarctobacterium succinatutens	2.12195	1984	SAMEA5850868	GCA_902374385.1	MGYG-HGUT-01365	Phascolarctobacterium succinatutens
Succinatimonas hippei YIT 12066	2.30655	2031	SAMN00189159	GCA_000188195.1	YIT 12066	Succinatimonas hippei
Bacteroides clarus	3.89746	3119	SAMN15532714	GCA_015555825.1	1001095IJ_161003_B3	Bacteroides clarus
Streptococcus parasanguinis	2.19673	2029	SAMN03197643	GCA_001071155.1	451_SPAR	Streptococcus parasanguinis
Haemophilus parainfluenzae ATCC 33392	2.12476	1930	SAMN00253308	GCA_000191405.1	ATCC 33392	Haemophilus parainfluenzae
Veillonella atypica	2.07161	1815	SAMEA5850947	GCA_902375065.1	MGYG-HGUT-01444	Veillonella atypica
Streptococcus australis	2.01538	1834	SAMEA3649029	GCA_900636505.1	NCTC3168	Streptococcus australis
Streptococcus vestibularis	1.93149	1834	SAMN22167609	GCA_020590155.1	DFI.4.125	Streptococcus vestibularis
Bacteroides nordii	5.67858	4196	SAMN20888878	GCA_019930665.1	FDAARGOS_1461	Bacteroides nordii
Bacteroides salyersiae	5.45525	4032	SAMEA3545279	GCA_001405695.1	2789STDY5608871	Bacteroides salyersiae
Parabacteroides goldsteinii	7.0536	5537	SAMN15547026	GCA_020091425.1	BFG-241	Parabacteroides goldsteinii
Bacteroides faecis	6.35223	4842	SAMN15547144	GCA_020091505.1	BFG-108	Bacteroides faecis
Acidaminococcus intestini	2.28786	2017	SAMEA5850943	GCA_902381715.1	MGYG-HGUT-01440	Acidaminococcus intestini
Anaerostipes hadrus	3.11479	2932	SAMEA3138376	GCA_000210695.1	SSC/2	Anaerostipes hadrus
Flavonifractor plautii	3.98539	3800	SAMN13925609	GCA_010508875.1	JCM 32125	Flavonifractor plautii
Alistipes finegoldii	3.34962	2621	SAMN15533090	GCA_015548275.1	D53t1_180928_D3	Alistipes finegoldii
Prevotella stercorea DSM 18206	3.09732	2549	SAMN02299453	GCA_000235885.1	DSM 18206	Prevotella stercorea
Limosilactobacillus mucosae	2.14014	1880	SAMN12784816	GCA_014898655.1	LM011	Limosilactobacillus mucosae
Megasphaera elsdenii	2.56619	2291	SAMN08639722	GCA_003006415.1	NCIMB702410	Megasphaera elsdenii
Schaalia turicensis ACS-279-V-Col4	1.96775	1658	SAMN02463884	GCA_000296505.1	ACS-279-V-Col4	Schaalia turicensis
Phocaeicola massiliensis	4.15974	3354	SAMN15533205	GCA_015547255.1	1001095IJ_161003_H8	Phocaeicola massiliensis
Butyricimonas synergistica DSM 23225	4.77084	3741	SAMN02256450	GCA_000379665.1	DSM 23225	Butyricimonas synergistica
Alistipes onderdonkii subsp. vulgaris	3.50749	2857	SAMD00166230	GCA_006542645.1	3BBH6	Alistipes onderdonkii
Eubacterium ramulus	3.30738	2898	SAMEA3545299	GCA_001406295.1	2789STDY5608891	Eubacterium ramulus
Megamonas rupellensis DSM 19944	2.33005	2201	SAMN02441331	GCA_000378365.1	DSM 19944	Megamonas rupellensis
Desulfovibrio desulfuricans DSM 642	3.39168	2831	SAMN02440572	GCA_000420465.1	DSM 642	Desulfovibrio desulfuricans
Alistipes senegalensis	3.67447	2928	SAMEA5128830	GCA_900624755.1	Alistipes senegalensis 81E7	Alistipes senegalensis
Bacteroides stercoris CAG:120	3.1828	2593	SAMEA3138637	GCA_000435015.1	-	Bacteroides stercoris
[Ruminococcus] gnavus CAG:126	2.727	2589	SAMEA3138565	GCA_000433555.1	-	[Ruminococcus] gnavus
Roseburia intestinalis CAG:13	3.29576	2856	SAMEA3138643	GCA_000435135.1	-	Roseburia intestinalis
Methanobrevibacter smithii CAG:186	1.72997	1706	SAMEA3138737	GCA_000437055.1	-	Methanobrevibacter smithii
Bacteroides finegoldii CAG:203	3.53086	2825	SAMEA3138727	GCA_000436855.1	-	Bacteroides finegoldii
Sutterella wadsworthensis CAG:135	2.77712	2410	SAMEA3138518	GCA_000432615.1	-	Sutterella wadsworthensis
Coprococcus comes CAG:19	2.44831	2198	SAMEA3138720	GCA_000436715.1	-	Coprococcus comes
Bacteroides caccae CAG:21	4.50601	3543	SAMEA3138566	GCA_000433575.1	-	Bacteroides caccae
Odoribacter splanchnicus CAG:14	3.96289	3226	SAMEA3138673	GCA_000435735.1	-	Odoribacter splanchnicus
Dialister invisus CAG:218	1.77358	1693	SAMEA3138551	GCA_000433275.1	-	Dialister invisus
Bacteroides ovatus CAG:22	5.34292	4063	SAMEA3138706	GCA_000436435.1	-	Bacteroides ovatus
Blautia hydrogenotrophica CAG:147	3.35903	3087	SAMEA3138442	GCA_000431095.1	-	Blautia hydrogenotrophica
Roseburia inulinivorans CAG:15	2.95905	2653	SAMEA3138489	GCA_000432035.1	-	Roseburia inulinivorans
Akkermansia muciniphila CAG:154	2.72183	2376	SAMEA3138704	GCA_000436395.1	-	Akkermansia muciniphila
Parasutterella excrementihominis CAG:233	2.50174	2228	SAMEA3138460	GCA_000431455.1	-	Parasutterella excrementihominis
Bifidobacterium bifidum CAG:234	2.12414	1784	SAMEA3138682	GCA_000435915.1	-	Bifidobacterium bifidum
Bacteroides cellulosilyticus CAG:158	5.91864	4369	SAMEA3138712	GCA_000436555.1	-	Bacteroides cellulosilyticus
Streptococcus thermophilus CAG:236	1.63196	1735	SAMEA3138625	GCA_000434755.1	-	Streptococcus thermophilus
Bacteroides eggerthii CAG:109	3.56092	2827	SAMEA3138710	GCA_000436515.1	-	Bacteroides eggerthii
Bacteroides clarus CAG:160	3.65461	3005	SAMEA3138717	GCA_000436655.1	-	Bacteroides clarus
Paraprevotella clara CAG:116	3.65222	2847	SAMEA3138729	GCA_000436895.1	-	Paraprevotella clara
Parabacteroides johnsonii CAG:246	3.64209	2941	SAMEA3138450	GCA_000431255.1	-	Parabacteroides johnsonii
Prevotella copri CAG:164	2.83666	2331	SAMEA3138649	GCA_000435255.1	-	Prevotella copri
Bifidobacterium adolescentis CAG:119	1.92435	1593	SAMEA3138648	GCA_000435235.1	-	Bifidobacterium adolescentis
Alistipes putredinis CAG:67	2.15521	1913	SAMEA3138702	GCA_000436355.1	-	Alistipes putredinis
Alistipes finegoldii CAG:68	2.86299	2386	SAMEA3138523	GCA_000432715.1	-	Alistipes finegoldii
Bifidobacterium longum CAG:69	2.03511	1686	SAMEA3138475	GCA_000431755.1	-	Bifidobacterium longum
Butyrivibrio crossotus CAG:259	2.09032	1976	SAMEA3138507	GCA_000432395.1	-	Butyrivibrio crossotus
Bifidobacterium pseudocatenulatum CAG:263	2.00959	1659	SAMEA3138725	GCA_000436815.1	-	Bifidobacterium pseudocatenulatum
Megamonas funiformis CAG:377	2.00662	1880	SAMEA3138457	GCA_000431395.1	-	Megamonas funiformis
Bacteroides fragilis CAG:558	4.62604	3729	SAMEA3138512	GCA_000432495.1	-	Bacteroides fragilis
Bacteroides thetaiotaomicron CAG:40	5.38445	4067	SAMEA3138784	GCA_000437995.1	-	Bacteroides thetaiotaomicron
Odoribacter laneus CAG:561	3.47768	2812	SAMEA3138534	GCA_000432935.1	-	Odoribacter laneus
Bacteroides intestinalis CAG:564	3.82009	2827	SAMEA3138473	GCA_000431715.1	-	Bacteroides intestinalis
Dorea formicigenerans CAG:28	2.65452	2461	SAMEA3138519	GCA_000432635.1	-	Dorea formicigenerans
Dorea longicatena CAG:42	2.40409	2196	SAMEA3138744	GCA_000437195.1	-	Dorea longicatena
Megasphaera elsdenii CAG:570	2.17805	2033	SAMEA3138781	GCA_000437935.1	-	Megasphaera elsdenii
Bacteroides intestinalis CAG:315	4.77659	3513	SAMEA3138741	GCA_000437135.1	-	Bacteroides intestinalis
Bacteroides faecis CAG:32	4.76871	3635	SAMEA3138556	GCA_000433375.1	-	Bacteroides faecis
Bacteroides fragilis CAG:47	4.45757	3593	SAMEA3138592	GCA_000434095.1	-	Bacteroides fragilis
[Ruminococcus] torques CAG:61	2.36351	2019	SAMEA3138493	GCA_000432115.1	-	[Ruminococcus] torques
Acidaminococcus intestini CAG:325	2.16158	2046	SAMEA3138452	GCA_000431295.1	-	Acidaminococcus intestini
Parabacteroides merdae CAG:48	3.61618	2964	SAMEA3138585	GCA_000433955.1	-	Parabacteroides merdae
Bacteroides uniformis CAG:3	4.27033	3570	SAMEA3138749	GCA_000437295.1	-	Bacteroides uniformis
Streptococcus salivarius CAG:79	1.88958	1668	SAMEA3138791	GCA_000438135.1	-	Streptococcus salivarius
Prevotella stercorea CAG:629	2.44814	1995	SAMEA3138761	GCA_000437535.1	-	Prevotella stercorea
Coprococcus eutactus CAG:665	2.79971	2415	SAMEA3138552	GCA_000433295.1	-	Coprococcus eutactus
Adlercreutzia equolifaciens DSM 19450	2.86253	2262	SAMD00061014	GCA_000478885.1	DSM 19450	Adlercreutzia equolifaciens
Coprobacter fastidiosus NSB1	3.41182	2595	SAMN05444348	GCA_003634345.1	NSB1	Coprobacter fastidiosus
Bifidobacterium catenulatum subsp. kashiwanohense JCM 15439 = DSM 21854	2.33723	1842	SAMD00061044	GCA_001042615.1	JCM 15439	Bifidobacterium catenulatum
Hungatella hathewayi VE202-04	7.33215	-	SAMD00008809	GCA_000508905.1	VE202-04	Hungatella hathewayi
Enterobacter cloacae complex sp.	5.21582	4779	SAMN04015004	GCA_002192355.1	AR_0163	Enterobacter cloacae
Adlercreutzia equolifaciens subsp. celatus	2.92999	2401	SAMN17600865	GCA_016865385.1	JCM 14811	Adlercreutzia equolifaciens
Alistipes communis	3.30135	2631	SAMD00166231	GCA_006542665.1	5CBH24	Alistipes communis
Lactococcus lactis subsp. cremoris KW2	2.42705	2237	SAMN02602975	GCA_000468955.1	KW2	Lactococcus lactis
Alistipes communis	3.30213	2679	SAMD00166235	GCA_006542745.1	6CPBBH3	Alistipes communis
Adlercreutzia equolifaciens subsp. celatus	2.89238	2393	SAMN09767469	GCA_003428485.1	JCM 14811	Adlercreutzia equolifaciens
Enterobacter cloacae complex sp.	5.18256	4764	SAMN04014901	GCA_002947755.1	AR_0060	Enterobacter cloacae
Bifidobacterium catenulatum subsp. kashiwanohense	2.44541	2029	SAMN08498918	GCA_009684555.1	APCKJ1	Bifidobacterium catenulatum
Coprobacter fastidiosus NSB1	3.41391	2581	SAMN02470788	GCA_000473955.1	NSB1	Coprobacter fastidiosus
Adlercreutzia equolifaciens	3.02262	2539	SAMN09767468	GCA_003428235.1	KCTC 15235	Adlercreutzia equolifaciens
Alistipes senegalensis	4.02329	3135	SAMN22091675	GCA_020735725.1	FDAARGOS_1578	Alistipes senegalensis
Desulfovibrio desulfuricans	3.55489	2921	SAMN17304468	GCA_017815575.1	L4	Desulfovibrio desulfuricans
Megamonas rupellensis	2.4657	2316	SAMN09734558	GCA_003457635.1	AF29-2	Megamonas rupellensis
Eubacterium ramulus ATCC 29099	3.44714	3038	SAMN02436882	GCA_000469345.1	ATCC 29099	Eubacterium ramulus
Alistipes onderdonkii subsp. vulgaris	3.31268	2679	SAMD00166234	GCA_006542725.1	5NYCFAH2	Alistipes onderdonkii
Butyricimonas synergistica	4.9653	3935	SAMEA5851055	GCA_902376195.1	MGYG-HGUT-01552	Butyricimonas synergistica
Phocaeicola massiliensis B84634 = Timone 84634 = DSM 17679 = JCM 13223	4.64621	3759	SAMN02596944	GCA_000382445.1	DSM 17679	Phocaeicola massiliensis
Enterobacter cloacae complex sp. ECNIH7	5.38883	5072	SAMN03455979	GCA_002208095.1	ECNIH7	Enterobacter cloacae
Schaalia turicensis	1.91231	1593	SAMN14131124	GCA_019380255.1	CT001	Schaalia turicensis
Megasphaera elsdenii DSM 20460	2.47894	2178	SAMN08639723	GCA_003010495.1	ATCC 25940	Megasphaera elsdenii
Limosilactobacillus mucosae	2.17582	1998	SAMN15515560	GCA_013423865.1	A1	Limosilactobacillus mucosae
Prevotella stercorea	3.50369	2727	SAMN15872549	GCA_021531655.1	An875	Prevotella stercorea
Alistipes finegoldii DSM 17242	3.73424	3073	SAMN02232007	GCA_000265365.1	DSM 17242	Alistipes finegoldii
Flavonifractor plautii	4.27704	4061	SAMN21163592	GCA_020181555.1	NBRC 113805	Flavonifractor plautii
Anaerostipes hadrus	3.17261	2904	SAMN02725021	GCA_001998765.1	BPB5	Anaerostipes hadrus
Acidaminococcus intestini RyC-MR95	2.48777	2279	SAMN02603738	GCA_000230275.1	RyC-MR95	Acidaminococcus intestini
Bacteroides faecis MAJ27	6.11451	4557	SAMN02470209	GCA_000226135.2	MAJ27	Bacteroides faecis
Parabacteroides goldsteinii	6.88135	5112	SAMN16673178	GCA_017873595.1	MTS01	Parabacteroides goldsteinii
Bacteroides salyersiae	5.54672	4244	SAMN16451187	GCA_018291945.1	CL06T03C19	Bacteroides salyersiae
Streptococcus vestibularis	1.9503	1733	SAMEA3594358	GCA_900636445.1	NCTC12167	Streptococcus vestibularis
Streptococcus australis	2.16146	1943	SAMEA103899862	GCA_900476055.1	NCTC13166	Streptococcus australis
Veillonella atypica	2.07195	1788	SAMN06644703	GCA_002082765.1	OK5	Veillonella atypica
Haemophilus parainfluenzae	2.1417	1937	SAMN16357169	GCA_016127215.1	FDAARGOS_1000	Haemophilus parainfluenzae
Streptococcus parasanguinis ATCC 15912	2.15365	1918	SAMN00113608	GCA_000164675.2	ATCC 15912	Streptococcus parasanguinis
Succinatimonas hippei	2.30655	2028	SAMEA5850869	GCA_902374345.1	MGYG-HGUT-01366	Succinatimonas hippei
Bacteroides clarus YIT 12056	3.74881	2972	SAMN05444376	GCA_900129655.1	YIT 12056	Bacteroides clarus
Paraprevotella xylaniphila YIT 11841	3.78981	2866	SAMN00189151	GCA_000205165.1	YIT 11841	Paraprevotella xylaniphila
Phascolarctobacterium succinatutens YIT 12067	2.12195	1988	SAMN00189153	GCA_000188175.1	YIT 12067	Phascolarctobacterium succinatutens
Paraprevotella clara YIT 11840	4.23377	3307	SAMN00189150	GCA_000233955.1	YIT 11840	Paraprevotella clara
Parasutterella excrementihominis	2.99191	2611	SAMN11946280	GCA_009719205.1	BIOML-A14	Parasutterella excrementihominis
Collinsella tanakaei	2.23118	1885	SAMN15872597	GCA_021531055.1	ET10	Collinsella tanakaei
Dialister succinatiphilus	2.49988	2027	SAMEA5850900	GCA_902374635.1	MGYG-HGUT-01397	Dialister succinatiphilus
Eggerthella lenta DSM 2243	3.63226	3062	SAMN00002594	GCA_000024265.1	DSM 2243	Eggerthella lenta
Megamonas funiformis	2.56877	2470	SAMN13925610	GCA_010669225.1	JCM 14723	Megamonas funiformis
Slackia piriformis	2.11933	1732	SAMEA5850912	GCA_902374735.1	MGYG-HGUT-01409	Slackia piriformis
Odoribacter laneus	3.79491	3095	SAMN15532709	GCA_015548015.1	1001713B170131_170501_D6	Odoribacter laneus
Sutterella wadsworthensis	2.93464	2318	SAMN09063763	GCA_003315195.1	DSM 14016	Sutterella wadsworthensis
Barnesiella intestinihominis	3.50317	2764	SAMN15532402	GCA_015555135.1	1001283B150304_161114_D1	Barnesiella intestinihominis
Alistipes indistinctus YIT 12060	2.85543	2289	SAMN02463850	GCA_000231275.1	YIT 12060	Alistipes indistinctus
Bacteroides oleiciplenus YIT 12058	7.08773	5309	SAMN02463851	GCA_000315485.1	YIT 12058	Bacteroides oleiciplenus
Enterocloster citroniae	6.47651	5772	SAMN09734561	GCA_003433945.1	AF29-4	Enterocloster citroniae
Enterocloster clostridioformis	5.53905	5040	SAMN11056454	GCA_012273195.1	FDAARGOS_739	Enterocloster clostridioformis
Citrobacter freundii ATCC 8090 = MTCC 1658 = NBRC 12681	4.95777	4550	SAMN14128751	GCA_011064845.1	ATCC 8090	Citrobacter freundii
Roseburia hominis A2-183	3.59212	3161	SAMN02604129	GCA_000225345.1	A2-183	Roseburia hominis
Alistipes shahii WAL 8301	3.76332	2948	SAMEA3138370	GCA_000210575.1	WAL 8301	Alistipes shahii
Coprococcus catus	3.5227	3153	SAMEA5851218	GCA_902381825.1	MGYG-HGUT-01714	Coprococcus catus
Odoribacter splanchnicus DSM 20712	4.39229	3496	SAMN00713588	GCA_000190535.1	DSM 220712	Odoribacter splanchnicus
Streptococcus anginosus	1.95365	1781	SAMEA3614267	GCA_900636475.1	NCTC10713	Streptococcus anginosus
Turicibacter sanguinis	2.96796	2680	SAMN15532822	GCA_015549205.1	1001283B150217_161031_H10	Turicibacter sanguinis
Bilophila wadsworthia ATCC 49260	4.63044	4116	SAMN02841163	GCA_000701705.1	ATCC 49260	Bilophila wadsworthia
Veillonella parvula DSM 2008	2.13214	1826	SAMN00002609	GCA_000024945.1	DSM 2008	Veillonella parvula
[Clostridium] innocuum	4.2897	3920	SAMN14089789	GCA_012271835.1	LC-LUMC-CI-001	[Clostridium] innocuum
Bacteroides xylanisolvens	6.82703	5279	SAMN16451199	GCA_018289035.1	CL11T00C41	Bacteroides xylanisolvens
Gordonibacter pamelaeae 7-10-1-b	3.60802	3043	SAMEA3138362	GCA_000210055.1	7-10-1-bT	Gordonibacter pamelaeae
Ruminococcus champanellensis	2.57321	2294	SAMEA5850878	GCA_902381675.1	MGYG-HGUT-01375	Ruminococcus champanellensis
Faecalitalea cylindroides T2-87	1.96675	1658	SAMEA3138372	GCA_000210615.1	T2-87	Faecalitalea cylindroides
Megamonas hypermegale DSM 1672	2.15737	2039	SAMN02441496	GCA_000423385.1	DSM 1672	Megamonas hypermegale
Ruminococcus bromii	2.17795	1967	SAMN09736436	GCA_003469265.1	AM32-13AC	Ruminococcus bromii
Actinomyces graevenitzii C83	2.20573	1781	SAMN02463758	GCA_000239695.1	C83	Actinomyces graevenitzii
Fusobacterium varium	3.3024	2518	SAMEA24554668	GCA_900637705.1	NCTC10560	Fusobacterium varium
Fusobacterium mortiferum ATCC 9817	2.71677	2570	SAMN08501148	GCA_003019315.1	ATCC 9817	Fusobacterium mortiferum
Fusobacterium ulcerans ATCC 49185	3.83942	3406	SAMEA5128838	GCA_900683735.1	Fusobacterium ulcerans 81A6	Fusobacterium ulcerans
Oxalobacter formigenes	2.46777	2205	SAMN12359453	GCA_007833235.1	SSYG-15	Oxalobacter formigenes
Butyrivibrio crossotus DSM 2876	2.49604	2360	SAMN00008799	GCA_000156015.1	DSM 2876	Butyrivibrio crossotus
Hungatella hathewayi WAL-18680	5.66203	5010	SAMN02463855	GCA_005886215.1	WAL-18680	Hungatella hathewayi
Roseburia inulinivorans DSM 16841	4.04846	3529	SAMN00008857	GCA_000174195.1	DSM 16841	Roseburia inulinivorans
Bifidobacterium catenulatum	2.07952	1615	SAMEA5850993	GCA_902381755.1	MGYG-HGUT-01490	Bifidobacterium catenulatum
Veillonella dispar ATCC 17748	2.11877	1886	SAMN00008863	GCA_000160015.1	ATCC 17748	Veillonella dispar
Dorea formicigenerans	3.35752	3148	SAMEA5849647	GCA_902363775.1	MGYG-HGUT-00146	Dorea formicigenerans
Bacteroides cellulosilyticus	7.08483	5212	SAMN03852682	GCA_001318345.1	WH2	Bacteroides cellulosilyticus
Prevotella copri	3.86403	3034	SAMN12321477	GCA_015074785.1	YF2	Prevotella copri
Parabacteroides johnsonii DSM 18315	4.7871	3613	SAMN00008846	GCA_000156495.1	DSM 18315	Parabacteroides johnsonii
Roseburia intestinalis XB6B4	4.28629	3616	SAMEA3138374	GCA_000210655.1	XB6B4	Roseburia intestinalis
Tyzzerella nexilis	2.77499	2427	SAMN14067739	GCA_013300925.1	MSK.23.83	Tyzzerella nexilis
Mitsuokella multacida DSM 20544	2.57706	2316	SAMN00000736	GCA_000155955.1	DSM 20544	Mitsuokella multacida
Holdemania filiformis DSM 12042	3.93292	3517	SAMN00008830	GCA_000157995.1	DSM 12042	Holdemania filiformis
Pyramidobacter piscolens	3.30041	-	SAMN10183572	GCA_004558205.1	W0P25.012	Pyramidobacter piscolens
Bifidobacterium pseudocatenulatum DSM 20438 = JCM 1200 = LMG 10505	2.31375	1741	SAMD00061045	GCA_001025215.1	JCM 1200	Bifidobacterium pseudocatenulatum
Phocaeicola coprophilus DSM 18228 = JCM 13818	3.87632	2681	SAMD00017010	GCA_001315785.1	JCM 13818	Phocaeicola coprophilus
Collinsella intestinalis DSM 13280	1.8095	1545	SAMN00008813	GCA_000156175.1	DSM 13280	Collinsella intestinalis
Holdemanella biformis DSM 3989	2.51776	2351	SAMN00008825	GCA_000156655.1	DSM 3989	Holdemanella biformis
Bifidobacterium angulatum	2.06464	1562	SAMN03435124	GCA_000966445.2	GT102	Bifidobacterium angulatum
Ligilactobacillus ruminis ATCC 27782	2.06665	1809	SAMN02603606	GCA_000224985.1	ATCC 27782	Ligilactobacillus ruminis
Dialister invisus	1.78306	1657	SAMN22167284	GCA_020564385.1	SL.1.06	Dialister invisus
Phocaeicola dorei	5.62549	4377	SAMN13293921	GCA_013009555.1	DSM 17855	Phocaeicola dorei
Bacteroides eggerthii	5.10665	4231	SAMN16451194	GCA_018289295.1	CL11T00C20	Bacteroides eggerthii
Phocaeicola plebeius DSM 17135	4.42192	3516	SAMN00000028	GCA_000187895.1	DSM 17135	Phocaeicola plebeius
[Bacteroides] pectinophilus	3.02833	-	SAMEA5850817	GCA_902373835.1	MGYG-HGUT-01314	[Bacteroides] pectinophilus
Bacteroides finegoldii DSM 17565	4.8924	3768	SAMN00008774	GCA_000156195.1	DSM 17565	Bacteroides finegoldii
Acidaminococcus fermentans DSM 20731	2.33319	2107	SAMN22091668	GCA_020735645.1	FDAARGOS_1571	Acidaminococcus fermentans
Rothia mucilaginosa	2.40877	1828	SAMN07312413	GCA_002386365.1	FDAARGOS_369	Rothia mucilaginosa
[Eubacterium] rectale DSM 17629	3.34495	2898	SAMEA3138356	GCA_000209935.1	DSM 17629	[Eubacterium] rectale
Latilactobacillus sakei subsp. sakei DSM 20017 = JCM 1157	1.94314	1833	SAMD00065787	GCA_002370355.1	LT-13	Latilactobacillus sakei
Akkermansia muciniphila	2.66404	2140	SAMN12556229	GCA_008000975.1	DSM 22959	Akkermansia muciniphila
Finegoldia magna	2.09006	1906	SAMN11056479	GCA_013267535.1	FDAARGOS_764	Finegoldia magna
Methanosphaera stadtmanae DSM 3091	1.7674	1539	SAMN02604180	GCA_000012545.1	DSM 3091	Methanosphaera stadtmanae
Streptococcus sanguinis	2.29693	2131	SAMEA3672886	GCA_900475505.1	NCTC7863	Streptococcus sanguinis
Bifidobacterium breve	2.27566	1847	SAMEA4076721	GCA_900637145.1	NCTC11815	Bifidobacterium breve
Parabacteroides distasonis	4.81207	3862	SAMN22091662	GCA_020735945.1	FDAARGOS_1565	Parabacteroides distasonis
Enterobacter cloacae	5.60262	5257	SAMN16357573	GCA_019047105.1	FDAARGOS 1431	Enterobacter cloacae
Phocaeicola vulgatus ATCC 8482	5.16319	3947	SAMN02604309	GCA_000012825.1	ATCC 8482	Phocaeicola vulgatus
Ligilactobacillus salivarius	2.31	2101	SAMN16131617	GCA_014841055.1	ZLp4b	Ligilactobacillus salivarius
Lachnospira eligens	2.77278	2532	SAMN22091667	GCA_020735745.1	FDAARGOS_1570	Lachnospira eligens
Lactobacillus acidophilus	2.00997	1756	SAMN06606133	GCA_003047065.1	DSM 20079	Lactobacillus acidophilus
Bacteroides thetaiotaomicron VPI-5482	6.2934	4664	SAMN02604314	GCA_000011065.1	VPI-5482	Bacteroides thetaiotaomicron
Streptococcus gordonii	2.18762	2002	SAMN16357596	GCA_019046945.1	FDAARGOS 1454	Streptococcus gordonii
Ruminococcus albus 7 = DSM 20455	4.3323	3828	SAMN02743985	GCA_000621285.1	DSM 20455	Ruminococcus albus
Bacteroides stercoris	3.90789	3150	SAMN05444283	GCA_900106605.1	DSM 19555	Bacteroides stercoris
Ruminococcus callidus	2.95772	2532	SAMEA5851799	GCA_902385595.1	MGYG-HGUT-02295	Ruminococcus callidus
Coprococcus eutactus ATCC 27759	3.10299	2587	SAMN00627069	GCA_000154425.1	ATCC 27759	Coprococcus eutactus
Bacteroides uniformis	5.47162	4482	SAMN16451189	GCA_018291785.1	CL06T03C05	Bacteroides uniformis
Parabacteroides merdae	4.79951	3725	SAMN16451193	GCA_018289315.1	CL06T03C08	Parabacteroides merdae
Collinsella aerofaciens ATCC 25986	2.45533	2083	SAMN13925608	GCA_010509075.1	JCM 10188	Collinsella aerofaciens
Bacteroides ovatus	7.23925	5664	SAMN12137645	GCA_007012325.1	3725 D1 iv	Bacteroides ovatus
Enterocloster bolteae	6.61397	5905	SAMN16357373	GCA_016889665.1	FDAARGOS_1231	Enterocloster bolteae
Bacteroides caccae	4.57094	3527	SAMN16357266	GCA_016726305.1	FDAARGOS_1097	Bacteroides caccae
Desulfovibrio piger	2.80753	2399	SAMEA4527702	GCA_900116045.1	FI11049	Desulfovibrio piger
Eubacterium ventriosum ATCC 27560	2.8708	2474	SAMN00627091	GCA_000153885.1	ATCC 27560	Eubacterium ventriosum
Dorea longicatena DSM 13814	2.91543	2626	SAMN00627086	GCA_000154065.1	DSM 13814	Dorea longicatena
[Ruminococcus] gnavus	3.75747	3524	SAMN21163587	GCA_020181455.1	NBRC 114413	[Ruminococcus] gnavus
Anaerobutyricum hallii	3.51567	2946	SAMEA104233736	GCA_900209925.1	EH1	Anaerobutyricum hallii
Pseudoflavonifractor capillosus	2.61849	2255	SAMN14913654	GCA_016899615.1	An841	Pseudoflavonifractor capillosus
Schaalia odontolytica	2.43263	2018	SAMN11056447	GCA_009730335.1	FDAARGOS_732	Schaalia odontolytica
[Ruminococcus] torques L2-14	3.34168	2918	SAMEA3138361	GCA_000210035.1	L2-14	[Ruminococcus] torques
Blautia obeum A2-162	3.75749	3331	SAMEA3138360	GCA_000210015.1	A2-162	Blautia obeum
Bacteroides intestinalis	5.78576	4245	SAMN09754244	GCA_003363675.2	APC919/174	Bacteroides intestinalis
Coprococcus comes	3.11989	2895	SAMN15533028	GCA_015548735.1	D40t1_170626_H11	Coprococcus comes
Phocaeicola coprocola DSM 17136	3.47576	2861	SAMN22091674	GCA_020731235.1	FDAARGOS_1577	Phocaeicola coprocola
[Ruminococcus] lactaris ATCC 29176	2.73123	2353	SAMN00000022	GCA_000155205.1	ATCC 29176	[Ruminococcus] lactaris
Intestinibacter bartlettii DSM 16795	2.93863	2638	SAMN02745147	GCA_900167285.1	DSM 16795	Intestinibacter bartlettii
Anaerotruncus colihominis DSM 17241	3.71969	3538	SAMN00000003	GCA_000154565.1	DSM 17241	Anaerotruncus colihominis
Alistipes putredinis	2.55068	2223	SAMEA5850805	GCA_902373695.1	MGYG-HGUT-01302	Alistipes putredinis
Blautia hydrogenotrophica DSM 10507	3.62694	3302	SAMN02415620	GCA_000157975.1	DSM 10507	Blautia hydrogenotrophica
Catenibacterium mitsuokai DSM 15897	2.67131	2760	SAMN00000012	GCA_000173795.1	DSM 15897	Catenibacterium mitsuokai
Amedibacillus dolichus DSM 3991	2.19105	2113	SAMN00000734	GCA_000154285.1	DSM 3991	Amedibacillus dolichus
[Clostridium] leptum	3.14023	2858	SAMN09734346	GCA_003459985.1	AF17-9	[Clostridium] leptum
[Eubacterium] siraeum 70/3	2.94341	2347	SAMEA3138355	GCA_000209915.1	70/3	[Eubacterium] siraeum
Bifidobacterium bifidum	2.21103	1702	SAMEA4063017	GCA_900637095.1	NCTC13001	Bifidobacterium bifidum
Enterococcus faecium	3.25929	2991	SAMN03988632	GCA_001720945.1	ISMMS_VRE_1	Enterococcus faecium
Streptococcus mutans	2.01934	1858	SAMN16357600	GCA_019048645.1	FDAARGOS 1458	Streptococcus mutans
Bifidobacterium animalis subsp. lactis DSM 10140	1.93848	1566	SAMN02603171	GCA_000022965.1	DSM 10140	Bifidobacterium animalis
Methanobrevibacter smithii	1.80554	1681	SAMN05935551	GCA_002813085.1	KB11	Methanobrevibacter smithii
Klebsiella pneumoniae	5.57387	5100	SAMN11056490	GCA_006364295.1	FDAARGOS_775	Klebsiella pneumoniae
Bifidobacterium dentium	2.63583	2082	SAMEA4076722	GCA_900637175.1	NCTC11816	Bifidobacterium dentium
Bifidobacterium adolescentis ATCC 15703	2.08964	1602	SAMD00061080	GCA_000010425.1	ATCC 15703	Bifidobacterium adolescentis
Faecalibacterium prausnitzii	3.11004	2797	SAMN07362387	GCA_002734145.1	A2165	Faecalibacterium prausnitzii
Streptococcus mitis	1.86886	1688	SAMN16357598	GCA_019047825.1	FDAARGOS 1456	Streptococcus mitis
Lactobacillus delbrueckii subsp. delbrueckii	1.91031	1639	SAMD00093676	GCA_006740305.1	NBRC 3202	Lactobacillus delbrueckii
Streptococcus salivarius	2.20615	1938	SAMEA3614264	GCA_900636435.1	NCTC8618	Streptococcus salivarius
Streptococcus thermophilus	2.10227	1846	SAMN11175069	GCA_010120595.1	ATCC 19258	Streptococcus thermophilus
Bacteroides fragilis	5.24169	4128	SAMN11040710	GCA_005706655.1	CCUG4856T	Bacteroides fragilis
Bifidobacterium longum	2.38516	1873	SAMEA4412687	GCA_900637335.1	NCTC11818	Bifidobacterium longum
Escherichia coli O157:H7 str. Sakai	5.5946	5155	SAMN01911278	GCA_000008865.2	Sakai substr. RIMD 0509952	Escherichia coli
Clostridium perfringens	3.35523	2881	SAMN13450433	GCA_016027375.1	FDAARGOS_903	Clostridium perfringens
Lactococcus lactis	2.5772	2426	SAMN13450395	GCA_016028835.1	FDAARGOS_865	Lactococcus lactis
Staphylococcus aureus	2.78256	2631	SAMN03651231	GCA_001027105.1	DSM 20231	Staphylococcus aureus
Lactococcus lactis	2.6849	2582	SAMN13450397	GCA_020221755.1	FDAARGOS_867	Lactococcus lactis
Clostridium perfringens ATCC 13124	3.25668	2818	SAMN02604008	GCA_000013285.1	ATCC 13124	Clostridium perfringens
Staphylococcus aureus	2.78256	2634	SAMN10739543	GCA_006094915.1	ATCC 12600	Staphylococcus aureus
Escherichia coli DSM 30083 = JCM 1649 = ATCC 11775	5.03483	4622	SAMN10252913	GCA_003697165.2	ATCC 11775	Escherichia coli
Bifidobacterium longum subsp. longum	2.40382	1883	SAMN18035029	GCA_017132775.1	KCTC 3128	Bifidobacterium longum
Bacteroides fragilis	5.23605	4153	SAMN21218868	GCA_020097275.1	FDAARGOS_1512	Bacteroides fragilis
Streptococcus thermophilus	2.10227	1842	SAMEA3594354	GCA_900474985.1	NCTC12958	Streptococcus thermophilus
Streptococcus salivarius	2.18892	1907	SAMN03174835	GCA_000785515.1	NCTC 8618	Streptococcus salivarius
Lactobacillus delbrueckii subsp. bulgaricus ATCC 11842 = JCM 1002	1.865	1572	SAMEA3138258	GCA_000056065.1	ATCC 11842	Lactobacillus delbrueckii
Streptococcus mitis NCTC 12261	1.86888	1661	SAMN02435817	GCA_000148585.3	NCTC 12261	Streptococcus mitis
Faecalibacterium prausnitzii	3.03923	2778	SAMN16824737	GCA_019967975.1	Fp360	Faecalibacterium prausnitzii
Bifidobacterium adolescentis	2.40177	1941	SAMN12769615	GCA_009832825.1	ZJ2	Bifidobacterium adolescentis
Bifidobacterium dentium JCM 1195 = DSM 20436	2.63567	2083	SAMD00061043	GCA_001042595.1	JCM 1195	Bifidobacterium dentium
Klebsiella pneumoniae	5.80373	5478	SAMN12559024	GCA_011045595.1	QD23	Klebsiella pneumoniae
Methanobrevibacter smithii	1.72927	1630	SAMEA5851667	GCA_902384055.1	MGYG-HGUT-02163	Methanobrevibacter smithii
Bifidobacterium animalis subsp. animalis ATCC 25527	1.93269	1472	SAMN02603717	GCA_000260715.1	ATCC 25527	Bifidobacterium animalis
Streptococcus mutans	2.01934	1857	SAMEA3614266	GCA_900475095.1	NCTC10449	Streptococcus mutans
Enterococcus faecium	3.34713	3157	SAMN13283502	GCA_009697285.1	VRE	Enterococcus faecium
Bifidobacterium bifidum ATCC 29521 = JCM 1255 = DSM 20456	2.21104	1704	SAMD00061040	GCA_001025135.1	JCM 1255	Bifidobacterium bifidum
[Eubacterium] siraeum	2.94341	-	SAMEA5852035	GCA_902388055.1	MGYG-HGUT-02530	[Eubacterium] siraeum
[Clostridium] leptum	3.10406	-	SAMEA5849570	GCA_902362845.1	MGYG-HGUT-00069	[Clostridium] leptum
Catenibacterium mitsuokai	2.31872	2200	SAMN15533283	GCA_015669625.1	D31t1_170403_C4	Catenibacterium mitsuokai
Blautia hydrogenotrophica	3.53172	3247	SAMEA5849536	GCA_902362465.1	MGYG-HGUT-00035	Blautia hydrogenotrophica
Amedibacillus dolichus	2.21752	2160	SAMN22165338	GCA_020537595.1	MSK.15.4	Amedibacillus dolichus
Alistipes putredinis	2.45816	2089	SAMN19731841	GCA_019132025.1	DFI.5.5	Alistipes putredinis
Anaerotruncus colihominis	3.44073	3261	SAMN06473683	GCA_002159815.1	An251	Anaerotruncus colihominis
Intestinibacter bartlettii DSM 16795	2.97226	2615	SAMN02299419	GCA_000154445.1	DSM 16795	Intestinibacter bartlettii
[Ruminococcus] lactaris CC59_002D	3.0869	2665	SAMN01162081	GCA_000507785.1	CC59_002D	[Ruminococcus] lactaris
Phocaeicola coprocola	4.30012	3459	SAMEA5850809	GCA_902373755.1	MGYG-HGUT-01306	Phocaeicola coprocola
Coprococcus comes	3.28789	2996	SAMN15532811	GCA_015556185.1	D31t1_170403_G3	Coprococcus comes
Bacteroides intestinalis	5.78577	4298	SAMN16802558	GCA_020341695.1	APC919/174 substr. 8T	Bacteroides intestinalis
Blautia obeum ATCC 29174	3.62551	3225	SAMN00627103	GCA_000153905.1	ATCC 29174	Blautia obeum
[Ruminococcus] torques ATCC 27756	2.74171	2316	SAMN00627104	GCA_000153925.1	ATCC 27756	[Ruminococcus] torques
Schaalia odontolytica	2.36013	1968	SAMN11483329	GCA_005696695.1	XH001	Schaalia odontolytica
Pseudoflavonifractor capillosus	3.52947	3225	SAMN14913646	GCA_016899775.1	An827	Pseudoflavonifractor capillosus
Anaerobutyricum hallii	3.45568	2825	SAMN18751769	GCA_018140635.1	EHAL	Anaerobutyricum hallii
[Ruminococcus] gnavus	3.19694	2908	SAMN16357484	GCA_016904015.1	FDAARGOS_1342	[Ruminococcus] gnavus
Eubacterium ventriosum	2.76142	2398	SAMEA5849710	GCA_902364375.1	MGYG-HGUT-00208	Eubacterium ventriosum
Dorea longicatena	3.18954	2899	SAMN11637226	GCA_006148965.1	P3wC11	Dorea longicatena
Desulfovibrio piger ATCC 29098	2.86722	2476	SAMN00008819	GCA_000156375.1	ATCC 29098	Desulfovibrio piger
Bacteroides caccae	4.5708	3526	SAMN07340701	GCA_002222615.2	ATCC 43185	Bacteroides caccae
Collinsella aerofaciens	2.33212	1931	SAMN08054822	GCA_003856815.1	C11	Collinsella aerofaciens
Enterocloster bolteae	6.47299	5768	SAMN14653269	GCA_013112035.1	CBBP-2	Enterocloster bolteae
Bacteroides ovatus	7.04377	5534	SAMN15546949	GCA_020091525.1	BFG-107	Bacteroides ovatus
Parabacteroides merdae	4.55964	3560	SAMN15546958	GCA_020091365.1	BFG-280	Parabacteroides merdae
Bacteroides uniformis	5.33904	4435	SAMN16451196	GCA_018289175.1	CL11T00C07	Bacteroides uniformis
Ruminococcus callidus	2.97783	2713	SAMN22165170	GCA_020539825.1	MSK.21.68	Ruminococcus callidus
Bacteroides stercoris ATCC 43183	4.00983	3206	SAMN00000004	GCA_000154525.1	ATCC 43183	Bacteroides stercoris
Coprococcus eutactus	3.05045	2588	SAMEA5849733	GCA_902364515.1	MGYG-HGUT-00231	Coprococcus eutactus
Ruminococcus albus	3.84524	3345	SAMN05216469	GCA_900109655.1	KH2T6	Ruminococcus albus
Streptococcus gordonii	2.18761	1997	SAMEA3594362	GCA_900475015.1	NCTC7865	Streptococcus gordonii
Bacteroides thetaiotaomicron	6.89879	5297	SAMN19068575	GCA_019857385.1	CL15T119C52	Bacteroides thetaiotaomicron
Lactobacillus acidophilus	2.09254	1867	SAMN08142761	GCA_003952845.1	YT1	Lactobacillus acidophilus
Lachnospira eligens	3.23742	3020	SAMEA3545343	GCA_001405395.1	2789STDY5834878	Lachnospira eligens
Ligilactobacillus salivarius	2.16551	1969	SAMN08575814	GCA_011045395.1	IBB3154	Ligilactobacillus salivarius
Enterobacter cloacae	5.60261	5219	SAMN15299128	GCA_013376815.1	DSM 30054	Enterobacter cloacae
Phocaeicola vulgatus	5.30603	4181	SAMN16451191	GCA_018289355.1	CL06T03C24	Phocaeicola vulgatus
Parabacteroides distasonis ATCC 8503	4.81138	3819	SAMN02604310	GCA_000012845.1	ATCC 8503	Parabacteroides distasonis
Bifidobacterium breve DSM 20213 = JCM 1192	2.26941	1849	SAMD00061041	GCA_001025175.1	JCM 1192	Bifidobacterium breve
Streptococcus sanguinis	2.44953	2279	SAMEA3632064	GCA_900475045.1	NCTC11085	Streptococcus sanguinis
Methanosphaera stadtmanae	1.7014	1560	SAMN06928224	GCA_003265405.1	PA5	Methanosphaera stadtmanae
Finegoldia magna	1.98476	1828	SAMN22091654	GCA_020735625.1	FDAARGOS_1557	Finegoldia magna
Akkermansia muciniphila ATCC BAA-835	2.6641	2133	SAMN00138213	GCA_000020225.1	ATCC BAA-835	Akkermansia muciniphila
Latilactobacillus sakei	2.10357	1970	SAMN08286755	GCA_002953655.1	DS4	Latilactobacillus sakei
[Eubacterium] rectale M104/1	3.69842	3212	SAMEA3138357	GCA_000209955.1	M104/1	[Eubacterium] rectale
Rothia mucilaginosa	2.29272	1715	SAMD00036190	GCA_001548235.1	NUM-Rm6536	Rothia mucilaginosa
Acidaminococcus fermentans	2.34654	2176	SAMN12619111	GCA_009696675.1	WCA-389-WT-5B	Acidaminococcus fermentans
[Bacteroides] pectinophilus	2.54589	-	SAMN12905101	GCA_014866035.1	COPD154	[Bacteroides] pectinophilus
Bacteroides finegoldii	5.39185	4132	SAMN15532908	GCA_015555765.1	D54t1_190329_G10	Bacteroides finegoldii
Bacteroides eggerthii	4.22838	3347	SAMN16357363	GCA_016894205.1	FDAARGOS_1221	Bacteroides eggerthii
Phocaeicola plebeius	3.72928	3052	SAMN09734682	GCA_003474305.1	AF39-11	Phocaeicola plebeius
Dialister invisus	1.89469	1713	SAMN10723579	GCA_009739355.1	P2A-1	Dialister invisus
Phocaeicola dorei	5.80941	4584	SAMN16451185	GCA_018292105.1	CL06T03C03	Phocaeicola dorei
Ligilactobacillus ruminis	2.02588	1833	SAMN02650410	GCA_001008755.1	ATCC 27780	Ligilactobacillus ruminis
Bifidobacterium angulatum	2.00381	1493	SAMN02673423	GCA_000741065.1	LMG 11039	Bifidobacterium angulatum
Holdemanella biformis	2.60142	2562	SAMN09734279	GCA_003464345.1	AF15-20	Holdemanella biformis
Enterocloster asparagiformis	6.16803	5168	SAMEA5851832	GCA_902385905.1	MGYG-HGUT-02328	Enterocloster asparagiformis
Collinsella intestinalis	1.72656	1433	SAMN09736316	GCA_003469765.1	AM25-33	Collinsella intestinalis
Phocaeicola coprophilus DSM 18228 = JCM 13818	4.0415	3158	SAMN00008769	GCA_000157915.1	DSM 18228	Phocaeicola coprophilus
Bifidobacterium pseudocatenulatum	2.55691	2095	SAMN20132663	GCA_020541925.1	YIT11027	Bifidobacterium pseudocatenulatum
Holdemania filiformis	3.74486	3412	SAMEA5849694	GCA_902364195.1	MGYG-HGUT-00192	Holdemania filiformis
Mitsuokella multacida	2.35738	2091	SAMN15872559	GCA_021531445.1	An892	Mitsuokella multacida
Roseburia intestinalis M50/1	4.14355	3523	SAMEA3138359	GCA_000209995.1	M50/1	Roseburia intestinalis
Tyzzerella nexilis	2.82994	2580	SAMN22165272	GCA_020553215.1	MSK.23.79	Tyzzerella nexilis
Parabacteroides johnsonii	4.87937	3835	SAMEA5128831	GCA_900624885.1	Parabacteroides johnsonii 82F11	Parabacteroides johnsonii
Prevotella copri DSM 18205	3.51247	2777	SAMN00008847	GCA_000157935.1	DSM 18205	Prevotella copri
Bacteroides cellulosilyticus	6.93574	5174	SAMN15546934	GCA_020091405.1	BFG-250	Bacteroides cellulosilyticus
Dorea formicigenerans	3.40877	3229	SAMN09734645	GCA_003475215.1	AF36-1BH	Dorea formicigenerans
Veillonella dispar	2.08434	1841	SAMN11946665	GCA_009710845.1	BIOML-A1	Veillonella dispar
Bifidobacterium catenulatum DSM 16992 = JCM 1194 = LMG 11043	2.08276	1528	SAMN02673431	GCA_000741565.1	LMG 11043	Bifidobacterium catenulatum
Hungatella hathewayi DSM 13479	7.16388	6059	SAMN00008805	GCA_000160095.1	DSM 13479	Hungatella hathewayi
Roseburia inulinivorans DSM 16841	4.22769	3840	SAMN22091684	GCA_020731525.1	FDAARGOS_1587	Roseburia inulinivorans
Butyrivibrio crossotus	2.13059	2009	SAMN05717233	GCA_001915735.1	37_264	Butyrivibrio crossotus
Oxalobacter formigenes OXCC13	2.43365	2156	SAMN06036220	GCA_002128345.1	OXCC13	Oxalobacter formigenes
Fusobacterium ulcerans	3.53904	3179	SAMEA3178012	GCA_900478315.1	NCTC12112	Fusobacterium ulcerans
Fusobacterium mortiferum	2.564	2366	SAMN09736304	GCA_003470285.1	AM25-18LB	Fusobacterium mortiferum
Fusobacterium varium	3.34646	3006	SAMEA5851991	GCA_902387585.1	MGYG-HGUT-02486	Fusobacterium varium
Actinomyces graevenitzii F0530	2.09095	1686	SAMN02436719	GCA_000466185.1	F0530	Actinomyces graevenitzii
Ruminococcus bromii	2.26731	2097	SAMN09737020	GCA_003466205.1	TM09-5AC	Ruminococcus bromii
Megamonas hypermegale	2.61672	2484	SAMEA104167183	GCA_900453355.1	NCTC10571	Megamonas hypermegale
Faecalitalea cylindroides ATCC 27803	1.94643	1926	SAMN02436728	GCA_000469305.1	ATCC 27803	Faecalitalea cylindroides
Ruminococcus champanellensis 18P13 = JCM 17042	2.51174	1980	SAMD00016815	GCA_001312825.1	JCM 17042	Ruminococcus champanellensis
Gordonibacter pamelaeae	3.39944	2896	SAMEA5851992	GCA_902387605.1	MGYG-HGUT-02487	Gordonibacter pamelaeae
Bacteroides xylanisolvens	6.64493	5107	SAMN13118627	GCA_016864215.1	funn3	Bacteroides xylanisolvens
[Clostridium] innocuum	4.46908	4101	SAMN03854114	GCA_002221705.2	I46	[Clostridium] innocuum
Veillonella parvula	2.17852	1918	SAMN06317777	GCA_002005185.1	UTDB1-3	Veillonella parvula
Bilophila wadsworthia	4.39119	3703	SAMEA5850862	GCA_902374275.1	MGYG-HGUT-01359	Bilophila wadsworthia
Turicibacter sanguinis	3.01154	2714	SAMN15532670	GCA_015667665.1	1001283B150217_161031_D1	Turicibacter sanguinis
Streptococcus anginosus subsp. anginosus	1.87633	1736	SAMN22091666	GCA_020735765.1	FDAARGOS_1569	Streptococcus anginosus
Odoribacter splanchnicus	4.39218	3503	SAMEA44545918	GCA_900187175.1	NCTC10825	Odoribacter splanchnicus
Coprococcus catus GD/7	3.5227	3153	SAMEA2272068	GCA_000210555.1	GD/7	Coprococcus catus
Alistipes shahii	3.23909	2673	SAMN10863270	GCA_005844225.1	BSD2780061688st1_A10	Alistipes shahii
Roseburia hominis	3.54977	3197	SAMN09734440	GCA_003458765.1	AF22-12AC	Roseburia hominis
Citrobacter freundii	5.57726	5153	SAMN15148449	GCA_013798115.1	RHBSTW-00011	Citrobacter freundii
Enterocloster citroniae	6.47651	5772	SAMEA5849700	GCA_902364255.1	MGYG-HGUT-00198	Enterocloster citroniae
Enterocloster clostridioformis	5.8687	5514	SAMN21402696	GCA_020297485.1	FDAARGOS_1529	Enterocloster clostridioformis
Bacteroides oleiciplenus	6.45708	4666	SAMN09736799	GCA_003438445.1	OM05-15BH	Bacteroides oleiciplenus
Barnesiella intestinihominis	3.36175	2652	SAMN15533026	GCA_015549505.1	1001302B_160321_H4	Barnesiella intestinihominis
Alistipes indistinctus	2.85543	2291	SAMEA5850888	GCA_902374545.1	MGYG-HGUT-01385	Alistipes indistinctus
Sutterella wadsworthensis	2.84501	2217	SAMN14213959	GCA_011320245.1	627h	Sutterella wadsworthensis
Slackia piriformis	1.8862	-	SAMEA7847273	GCA_905200705.1	ERR3160554-bin.23	Slackia piriformis
Odoribacter laneus	3.77301	2995	SAMEA5850902	GCA_902374615.1	MGYG-HGUT-01399	Odoribacter laneus
Megamonas funiformis	2.46453	2388	SAMN21163590	GCA_020181475.1	NBRC 114415	Megamonas funiformis
Dialister succinatiphilus	2.10219	-	SAMEA7848017	GCA_905188205.1	SRR413669-bin.12	Dialister succinatiphilus
Collinsella tanakaei	2.64736	2221	SAMN14913618	GCA_016900335.1	An792	Collinsella tanakaei
Parasutterella excrementihominis	2.93625	2561	SAMN11946281	GCA_009719195.1	BIOML-A15	Parasutterella excrementihominis
Paraprevotella clara	4.10616	3225	SAMN15532417	GCA_015667325.1	1001713B170221_170320_F11	Paraprevotella clara
Paraprevotella xylaniphila	3.78981	2866	SAMEA5850875	GCA_902374365.1	MGYG-HGUT-01372	Paraprevotella xylaniphila
Phascolarctobacterium succinatutens	2.34634	-	SAMN06546853	GCA_008680245.1	LMAG:49	Phascolarctobacterium succinatutens
Succinatimonas hippei	2.47536	-	SAMN19225080	GCA_019421545.1	HRGM_Genome_2840	Succinatimonas hippei
Bacteroides clarus YIT 12056	3.74717	2969	SAMN00189095	GCA_000195615.1	YIT 12056	Bacteroides clarus
Streptococcus parasanguinis FW213	2.17161	1944	SAMN02603112	GCA_000262145.1	FW213	Streptococcus parasanguinis
Haemophilus parainfluenzae	2.17705	2053	SAMN16409249	GCA_014931395.1	M1C137_2	Haemophilus parainfluenzae
Veillonella atypica	2.10794	1846	SAMEA4475705	GCA_900460235.1	NCTC11830	Veillonella atypica
Streptococcus australis	1.92864	1798	SAMEA3614271	GCA_901543175.1	NCTC5338	Streptococcus australis
Streptococcus vestibularis ATCC 49124	1.87277	1653	SAMN00253297	GCA_000188295.1	ATCC 49124	Streptococcus vestibularis
Bacteroides nordii	5.48975	4016	SAMN09736522	GCA_003467365.1	AM40-30BH	Bacteroides nordii
Bacteroides salyersiae	5.37448	4067	SAMN15547012	GCA_020091385.1	BFG-256	Bacteroides salyersiae
Parabacteroides goldsteinii DSM 19448 = WAL 12034	6.48676	4822	SAMN03383454	GCA_000969835.1	DSM 19448	Parabacteroides goldsteinii
Bacteroides faecis MAJ27	5.95937	4446	SAMN05444400	GCA_900106755.1	MAJ27	Bacteroides faecis
Acidaminococcus intestini DSM 21505	2.28247	2092	SAMN02441487	GCA_000425045.1	DSM 21505	Acidaminococcus intestini
Anaerostipes hadrus	3.17261	2898	SAMEA5852033	GCA_902388025.1	MGYG-HGUT-02528	Anaerostipes hadrus
Flavonifractor plautii	3.81848	3611	SAMN04621620	GCA_001688625.2	YL31	Flavonifractor plautii
Alistipes finegoldii	3.21555	2574	SAMEA3545410	GCA_001405855.1	2789STDY5834947	Alistipes finegoldii
Prevotella stercorea	2.88634	2263	SAMN15872555	GCA_021531515.1	An881	Prevotella stercorea
Limosilactobacillus mucosae LM1	2.43461	2135	SAMN02470226	GCA_000248095.3	LM1	Limosilactobacillus mucosae
Megasphaera elsdenii 14-14	2.50435	2224	SAMN02953477	GCA_001304715.1	14-14	Megasphaera elsdenii
Schaalia turicensis	2.02889	1696	SAMN15532469	GCA_015549945.1	1001270H_150608_E10	Schaalia turicensis
Phocaeicola massiliensis B84634 = Timone 84634 = DSM 17679 = JCM 13223	4.51069	3726	SAMN02441379	GCA_000373085.1	DSM 17679	Phocaeicola massiliensis
Butyricimonas synergistica	5.46629	4419	SAMN22167547	GCA_020557925.1	DFI.6.9	Butyricimonas synergistica
Alistipes onderdonkii subsp. vulgaris	3.31267	2680	SAMD00166233	GCA_006542705.1	5CPYCFAH4	Alistipes onderdonkii
Eubacterium ramulus	3.16275	2727	SAMN11946048	GCA_009680485.1	BIOML-A1	Eubacterium ramulus
Megamonas rupellensis	2.24478	2095	SAMN09736766	GCA_003439315.1	OM02-7LB	Megamonas rupellensis
Desulfovibrio desulfuricans	3.40102	2822	SAMN19906708	GCA_021365555.1	Edelweiss	Desulfovibrio desulfuricans
Alistipes senegalensis JC50	4.01761	3088	SAMEA2272561	GCA_000312145.1	JC50	Alistipes senegalensis
Adlercreutzia equolifaciens	2.77016	2335	SAMN22167540	GCA_020558135.1	DFI.6.48	Adlercreutzia equolifaciens
Coprobacter fastidiosus	3.86797	3039	SAMEA5850894	GCA_902374495.1	MGYG-HGUT-01391	Coprobacter fastidiosus
Enterobacter cloacae complex sp.	5.13201	4785	SAMN04014894	GCA_002192395.1	AR_0053	Enterobacter cloacae
Adlercreutzia equolifaciens subsp. celatus DSM 18785	2.89414	2368	SAMN09280232	GCA_003726015.1	DSM 18785	Adlercreutzia equolifaciens
Alistipes communis	3.16368	2558	SAMEA2272762	GCA_000311925.1	ph8	Alistipes communis
Alistipes communis	3.10854	2623	SAMN22167534	GCA_020558405.1	DFI.6.39	Alistipes communis
Adlercreutzia equolifaciens subsp. celatus	2.82285	2318	SAMN08365958	GCA_003340305.1	AP38TSA	Adlercreutzia equolifaciens
Enterobacter cloacae complex sp.	5.04041	4676	SAMN04014977	GCA_002204775.1	AR_0136	Enterobacter cloacae
Bifidobacterium catenulatum subsp. kashiwanohense JCM 15439 = DSM 21854	2.30796	1774	SAMN02673436	GCA_000741605.1	DSM 21854	Bifidobacterium catenulatum
Coprobacter fastidiosus	3.42182	2621	SAMN15533054	GCA_015559395.1	D53t1_180928_F2	Coprobacter fastidiosus
Adlercreutzia equolifaciens	2.77204	2337	SAMN22167522	GCA_020558765.1	DFI.6.17	Adlercreutzia equolifaciens
Alistipes senegalensis	4.01761	3085	SAMEA5850923	GCA_902374845.1	MGYG-HGUT-01420	Alistipes senegalensis
Desulfovibrio desulfuricans	3.25144	2673	SAMN09779309	GCA_004801255.1	IC1	Desulfovibrio desulfuricans
Megamonas rupellensis	2.32447	2218	SAMN14913626	GCA_016900185.1	An805	Megamonas rupellensis
Eubacterium ramulus	3.65624	3190	SAMEA5851782	GCA_902385375.1	MGYG-HGUT-02278	Eubacterium ramulus
Alistipes onderdonkii WAL 8169 = DSM 19147	3.86565	3066	SAMN02441364	GCA_000374505.1	DSM 19147	Alistipes onderdonkii
Butyricimonas synergistica	4.16741	3204	SAMN05717228	GCA_001915615.1	43_13	Butyricimonas synergistica
Phocaeicola massiliensis	3.94801	3114	SAMEA5849745	GCA_902364735.1	MGYG-HGUT-00243	Phocaeicola massiliensis
Citrobacter freundii complex sp. CFNIH3	5.63484	5077	SAMN03455982	GCA_002903215.1	CFNIH3	Citrobacter freundii
Schaalia turicensis	2.00977	1727	SAMN08193635	GCA_002847545.1	UMB0250	Schaalia turicensis
Megasphaera elsdenii DSM 20460	2.47472	2181	SAMEA2272734	GCA_000283495.2	DSM 20460	Megasphaera elsdenii
Limosilactobacillus mucosae DSM 13345	2.25429	1990	SAMN02369406	GCA_001436025.1	DSM 13345	Limosilactobacillus mucosae
Prevotella stercorea	3.28708	2675	SAMN19732064	GCA_019052395.1	MSK.21.23	Prevotella stercorea
Alistipes finegoldii	3.51918	2921	SAMN15532594	GCA_015557985.1	1001713B170207_170306_H2	Alistipes finegoldii
Flavonifractor plautii	3.81372	3608	SAMN16911577	GCA_016696805.1	YL31	Flavonifractor plautii
Anaerostipes hadrus DSM 3319	2.77223	2580	SAMN02436796	GCA_000332875.2	DSM 3319	Anaerostipes hadrus
Acidaminococcus intestini	2.27168	2126	SAMN22167368	GCA_020562405.1	DFI.1.243	Acidaminococcus intestini
Bacteroides faecis	6.09417	4588	SAMN12147342	GCA_018786045.1	MCC085	Bacteroides faecis
Parabacteroides goldsteinii	6.48676	4826	SAMEA5850992	GCA_902375575.1	MGYG-HGUT-01489	Parabacteroides goldsteinii
Bacteroides salyersiae	5.30705	3950	SAMN15546909	GCA_020091345.1	BFG-288	Bacteroides salyersiae
Bacteroides nordii	5.48975	4016	SAMEA5849767	GCA_902364915.1	MGYG-HGUT-00265	Bacteroides nordii
Streptococcus vestibularis	2.17335	1912	SAMN12251080	GCA_010604095.1	AS012761	Streptococcus vestibularis
Streptococcus australis ATCC 700641	2.12995	1935	SAMN00253300	GCA_000186465.1	ATCC 700641	Streptococcus australis
Veillonella atypica KON	2.03741	1824	SAMD00090152	GCA_002959915.1	ATCC 17744	Veillonella atypica
Haemophilus parainfluenzae	2.14896	1943	SAMN09760371	GCA_003390455.1	M27794	Haemophilus parainfluenzae
Streptococcus parasanguinis	2.1705	1936	SAMEA3594344	GCA_900459355.1	NCTC12854	Streptococcus parasanguinis
Bacteroides clarus	3.96659	3164	SAMEA5849606	GCA_902363315.1	MGYG-HGUT-00105	Bacteroides clarus
Succinatimonas hippei	1.78729	-	SAMN10183243	GCA_004556245.1	W1P18.007	Succinatimonas hippei
Paraprevotella clara	3.56601	2650	SAMN17801125	GCA_018381185.1	L2_038_000M1_dasL2_038_000M1_metabat.metabat.33	Paraprevotella clara
Phascolarctobacterium succinatutens	2.22419	2018	SAMN08017925	GCA_003452535.1	UBA10790	Phascolarctobacterium succinatutens
Paraprevotella xylaniphila	3.62594	-	SAMEA7846845	GCA_905198875.1	ERR1600573-bin.16	Paraprevotella xylaniphila
Parasutterella excrementihominis	2.89736	2445	SAMN11946272	GCA_009719385.1	BIOML-A6	Parasutterella excrementihominis
Collinsella tanakaei	2.62665	2196	SAMN14913650	GCA_016899715.1	An833	Collinsella tanakaei
Eggerthella lenta	3.5932	2977	SAMN06853954	GCA_002148255.1	C592	Eggerthella lenta
Slackia piriformis	2.25965	1999	SAMN17801136	GCA_018380955.1	L2_039_000G1_dasL2_039_000G1_concoct_11	Slackia piriformis
Odoribacter laneus	3.32945	-	SAMEA7847686	GCA_905212465.1	ERR414342-bin.19	Odoribacter laneus
Megamonas funiformis YIT 11815	2.56251	2455	SAMN02463866	GCA_000245775.1	YIT 11815	Megamonas funiformis
Sutterella wadsworthensis	2.90797	2270	SAMN14213948	GCA_011320595.1	1017h	Sutterella wadsworthensis
Alistipes indistinctus	2.93403	2346	SAMN09734325	GCA_003460105.1	AF17-14	Alistipes indistinctus
Barnesiella intestinihominis	3.25626	2492	SAMN12147357	GCA_018785765.1	MCC256	Barnesiella intestinihominis
Bacteroides oleiciplenus	6.01255	4398	SAMN05717222	GCA_001915515.1	45_34	Bacteroides oleiciplenus
Enterocloster citroniae	6.75568	6121	SAMN22167644	GCA_020554185.1	SL.3.11	Enterocloster citroniae
Enterocloster clostridioformis	5.82756	5131	SAMEA87362668	GCA_900447015.1	NCTC11224	Enterocloster clostridioformis
Citrobacter freundii	5.35968	4993	SAMN15148086	GCA_013899325.1	RHB12-C20	Citrobacter freundii
Roseburia hominis	3.5902	3236	SAMN12147425	GCA_018783985.1	MCC695	Roseburia hominis
Alistipes shahii	3.23909	2707	SAMN15533325	GCA_015556735.1	BSD2780061688b_171218_A10	Alistipes shahii
Coprococcus catus	3.41749	3097	SAMN09736381	GCA_003434235.1	AM28-39	Coprococcus catus
Odoribacter splanchnicus	4.39273	3451	SAMEA104281636	GCA_900454195.1	NCTC10826	Odoribacter splanchnicus
Streptococcus anginosus	2.28404	2040	SAMN16357324	GCA_016725185.1	FDAARGOS_1155	Streptococcus anginosus
Turicibacter sanguinis	3.12229	2943	SAMEA3545230	GCA_001404715.1	2789STDY5608821	Turicibacter sanguinis
Bilophila wadsworthia	3.47978	3058	SAMN22167637	GCA_020709195.1	DFI.5.69	Bilophila wadsworthia
Veillonella parvula	2.14648	1884	SAMEA6589604	GCA_902810435.1	SKV38	Veillonella parvula
[Clostridium] innocuum	4.45215	4064	SAMN16911572	GCA_016697325.1	I46	[Clostridium] innocuum
Bacteroides xylanisolvens	6.54728	4987	SAMN12137749	GCA_006546965.1	H207	Bacteroides xylanisolvens
Gordonibacter pamelaeae	3.79387	3573	SAMN22167310	GCA_020563715.1	DFI.1.107	Gordonibacter pamelaeae
Faecalitalea cylindroides	1.82156	1790	SAMN14913658	GCA_016899655.1	An849	Faecalitalea cylindroides
Ruminococcus champanellensis	2.29878	-	SAMEA7846662	GCA_905206235.1	ERR1430441-bin.35	Ruminococcus champanellensis
Megamonas hypermegale	2.14366	1999	SAMN06473710	GCA_002159575.1	An288	Megamonas hypermegale
Ruminococcus bromii	2.22074	2041	SAMN12147428	GCA_018783565.1	MCC714	Ruminococcus bromii
Actinomyces graevenitzii	2.12755	-	SAMEA10110205	GCA_916438575.1	DRR214960_bin.13_metaWRAP_v1.1_MAG	Actinomyces graevenitzii
Fusobacterium varium	3.3093	2957	SAMN09734908	GCA_003470425.1	AM22-17	Fusobacterium varium
Fusobacterium mortiferum ATCC 9817	2.67104	2550	SAMN02463687	GCA_000158195.2	ATCC 9817	Fusobacterium mortiferum
Fusobacterium ulcerans ATCC 49185	3.4875	3144	SAMN02463713	GCA_000158315.2	ATCC 49185	Fusobacterium ulcerans
Oxalobacter formigenes	2.43677	2156	SAMEA5850834	GCA_902373985.1	MGYG-HGUT-01331	Oxalobacter formigenes
Butyrivibrio crossotus	2.21768	-	SAMEA7846513	GCA_905194305.1	ERR1297786-bin.6	Butyrivibrio crossotus
Roseburia inulinivorans	3.72041	3391	SAMN09736288	GCA_003470885.1	AM23-23AC	Roseburia inulinivorans
Hungatella hathewayi	6.5106	5854	SAMN09734568	GCA_003433925.1	AF31-1	Hungatella hathewayi
Bifidobacterium catenulatum DSM 16992 = JCM 1194 = LMG 11043	2.05843	1618	SAMN00008795	GCA_000173455.1	DSM 16992	Bifidobacterium catenulatum
Veillonella dispar	2.07703	1822	SAMN11946666	GCA_009710825.1	BIOML-A2	Veillonella dispar
Dorea formicigenerans	2.98079	2700	SAMN09736984	GCA_003437395.1	TM05-5	Dorea formicigenerans
Prevotella copri DSM 18205	3.38388	2698	SAMN12583245	GCA_009495405.1	DSM 18205	Prevotella copri
Bacteroides cellulosilyticus DSM 14838	6.87014	4764	SAMN00008759	GCA_000158035.1	DSM 14838	Bacteroides cellulosilyticus
Parabacteroides johnsonii	4.91832	3832	SAMEA5849639	GCA_902363645.1	MGYG-HGUT-00138	Parabacteroides johnsonii
Tyzzerella nexilis	2.8102	2568	SAMN22165251	GCA_020553265.1	MSK.23.13	Tyzzerella nexilis
Roseburia intestinalis L1-82	4.41137	3799	SAMN00008856	GCA_000156535.1	L1-82	Roseburia intestinalis
Mitsuokella multacida	2.5056	2217	SAMN09736308	GCA_003470225.1	AM25-21AC	Mitsuokella multacida
Holdemania filiformis	3.43367	3237	SAMN17800942	GCA_018364755.1	L3_131_368G1_dasL3_131_368G1_concoct_60	Holdemania filiformis
Bifidobacterium pseudocatenulatum	2.3735	1891	SAMN20132666	GCA_020541865.1	YIT11956	Bifidobacterium pseudocatenulatum
Phocaeicola coprophilus	3.787	3079	SAMN14913637	GCA_016900015.1	An818	Phocaeicola coprophilus
Collinsella intestinalis	1.72656	1433	SAMEA5849749	GCA_902364775.1	MGYG-HGUT-00247	Collinsella intestinalis
Enterocloster asparagiformis	6.06074	5266	SAMN17801139	GCA_018380885.1	L2_037_371G1_dasL2_037_371G1_concoct_55_sub	Enterocloster asparagiformis
Bifidobacterium angulatum DSM 20098 = JCM 7096	2.00821	1519	SAMN00008777	GCA_000156635.1	DSM 20098	Bifidobacterium angulatum
Holdemanella biformis	2.45456	2380	SAMN22575054	GCA_020731125.1	S002_DM072	Holdemanella biformis
Ligilactobacillus ruminis DSM 20403 = NBRC 102161	2.03806	1901	SAMN02910432	GCA_900113455.1	DSM 20403	Ligilactobacillus ruminis
Dialister invisus	1.11603	-	SAMN12905359	GCA_014872425.1	COPD412	Dialister invisus
Phocaeicola plebeius	3.7217	2990	SAMN09734688	GCA_003474535.1	AF39-5AC	Phocaeicola plebeius
Phocaeicola dorei	5.57549	4350	SAMN13293899	GCA_013010255.1	JR04	Phocaeicola dorei
Bacteroides finegoldii	4.74428	3777	SAMN15533309	GCA_015557025.1	1001095IJ_161003_C5	Bacteroides finegoldii
[Bacteroides] pectinophilus	2.54108	-	SAMEA7848020	GCA_905208165.1	SRR413671-bin.12	[Bacteroides] pectinophilus
Bacteroides eggerthii	4.33807	3415	SAMEA4063021	GCA_900445565.1	NCTC11155	Bacteroides eggerthii
Acidaminococcus fermentans	2.28055	2036	SAMN05216495	GCA_900107075.1	WCC6	Acidaminococcus fermentans
Rothia mucilaginosa	2.28308	1705	SAMN20114750	GCA_019334805.1	LPB0405	Rothia mucilaginosa
[Eubacterium] rectale	3.21983	-	SAMN06546847	GCA_008680385.1	LMAG:43	[Eubacterium] rectale
Latilactobacillus sakei	2.0981	2024	SAMEA104285100	GCA_900234355.1	J64	Latilactobacillus sakei
Akkermansia muciniphila ATCC BAA-835	2.66405	2133	SAMN00138213	GCA_017504145.1	ATCC BAA-835	Akkermansia muciniphila
Finegoldia magna	1.73882	1622	SAMN22091653	GCA_020736065.1	FDAARGOS_1556	Finegoldia magna
Methanosphaera stadtmanae	2.11642	1885	SAMN11294309	GCA_015062805.1	SIG24	Methanosphaera stadtmanae
Streptococcus sanguinis	2.36022	2175	SAMEA3307890	GCA_900635155.1	NCTC 10904	Streptococcus sanguinis
Bifidobacterium breve	2.5896	2115	SAMN06829004	GCA_002838485.1	215W447a	Bifidobacterium breve
Parabacteroides distasonis	5.56211	4581	SAMN15546933	GCA_020091445.1	BFG-238	Parabacteroides distasonis
Phocaeicola vulgatus	5.29333	4269	SAMN15547037	GCA_020091465.1	BFG-191	Phocaeicola vulgatus
Enterobacter cloacae subsp. cloacae ATCC 13047	5.5988	5204	SAMN02603901	GCA_000025565.1	ATCC 13047	Enterobacter cloacae
Lachnospira eligens	3.23742	3020	SAMEA5849561	GCA_902362785.1	MGYG-HGUT-00060	Lachnospira eligens
Ligilactobacillus salivarius	2.17758	2008	SAMN06698339	GCA_002162055.1	ZLS006	Ligilactobacillus salivarius
Lactobacillus acidophilus	2.03742	1787	SAMN23011956	GCA_020883435.1	NC55	Lactobacillus acidophilus
Bacteroides thetaiotaomicron	6.87712	5279	SAMN19068574	GCA_019896115.1	CL15T12C11	Bacteroides thetaiotaomicron
Streptococcus gordonii	2.28331	2125	SAMN03263085	GCA_001281105.1	KCOM 1506 (= ChDC B679)	Streptococcus gordonii
Ruminococcus albus	4.27653	3726	SAMN02910406	GCA_900112155.1	AR67	Ruminococcus albus
Bacteroides stercoris	3.74713	2953	SAMEA5849726	GCA_902364555.1	MGYG-HGUT-00224	Bacteroides stercoris
Ruminococcus callidus	2.97763	2719	SAMN22165171	GCA_020709055.1	MSK.21.81	Ruminococcus callidus
Coprococcus eutactus	3.08829	2637	SAMEA3545426	GCA_001404675.1	2789STDY5834963	Coprococcus eutactus
Bacteroides uniformis	5.06997	4066	SAMN16451190	GCA_018289375.1	CL06T06C18	Bacteroides uniformis
Parabacteroides merdae	4.3758	3396	SAMN22091683	GCA_020735605.1	FDAARGOS_1586	Parabacteroides merdae
Bacteroides ovatus	6.75362	5100	SAMN16451186	GCA_018292045.1	CL06T03C20	Bacteroides ovatus
Collinsella aerofaciens	2.30635	1904	SAMEA5852044	GCA_902388175.1	MGYG-HGUT-02539	Collinsella aerofaciens
Enterocloster bolteae	6.64422	5872	SAMN08570056	GCA_002959675.1	ATCC BAA-613	Enterocloster bolteae
Bacteroides caccae	5.02282	3978	SAMN15547129	GCA_020091545.1	BFG-100	Bacteroides caccae
Desulfovibrio piger	2.8658	2370	SAMN14558256	GCA_012843875.1	PG-251-APC-1	Desulfovibrio piger
Dorea longicatena	3.32246	3084	SAMN11945342	GCA_009875715.1	BIOML-A3	Dorea longicatena
Eubacterium ventriosum	2.51161	2165	SAMN09736286	GCA_003470845.1	AM23-22	Eubacterium ventriosum
[Ruminococcus] gnavus ATCC 29149	3.55264	3361	SAMN12614805	GCA_008121495.1	JCM6515	[Ruminococcus] gnavus
Anaerobutyricum hallii DSM 3353	3.291	2774	SAMN02415618	GCA_000173975.1	DSM 3353	Anaerobutyricum hallii
Pseudoflavonifractor capillosus	2.51959	2306	SAMN14913540	GCA_016902575.1	An386a	Pseudoflavonifractor capillosus
Schaalia odontolytica	2.33612	1955	SAMN04166493	GCA_001462375.1	XH001	Schaalia odontolytica
[Ruminococcus] torques	3.11212	2748	SAMEA5849751	GCA_902364725.1	MGYG-HGUT-00249	[Ruminococcus] torques
Blautia obeum	3.68355	3381	SAMN09734687	GCA_003474255.1	AF39-4	Blautia obeum
Coprococcus comes	3.07776	2775	SAMN15533136	GCA_015553595.1	1001713B170207_170306_E2	Coprococcus comes
Bacteroides intestinalis DSM 17393	6.0526	4488	SAMN00000015	GCA_000172175.1	DSM 17393	Bacteroides intestinalis
Phocaeicola coprocola	3.85392	3061	SAMN14913599	GCA_016901555.1	An767	Phocaeicola coprocola
[Ruminococcus] lactaris	2.73123	2352	SAMEA5850813	GCA_902373885.1	MGYG-HGUT-01310	[Ruminococcus] lactaris
Intestinibacter bartlettii	3.00681	2650	SAMEA3545344	GCA_001406775.1	2789STDY5834879	Intestinibacter bartlettii
Alistipes putredinis	2.76919	2451	SAMN22167575	GCA_020555445.1	DFI.6.89	Alistipes putredinis
Anaerotruncus colihominis	3.5256	3359	SAMN15532646	GCA_015550635.1	1001270H_150608_F11	Anaerotruncus colihominis
Blautia hydrogenotrophica	3.1559	-	SAMEA7846919	GCA_905200475.1	ERR1600647-bin.15	Blautia hydrogenotrophica
Catenibacterium mitsuokai	2.41627	2308	SAMN19732215	GCA_019041565.1	MSK.8.27	Catenibacterium mitsuokai
[Clostridium] leptum DSM 753	3.19649	2913	SAMN07421151	GCA_002556665.1	DSM 753	[Clostridium] leptum
Amedibacillus dolichus	2.19005	1974	SAMN09734630	GCA_003474925.1	AF35-6BH	Amedibacillus dolichus
[Eubacterium] siraeum DSM 15702	2.69703	2703	SAMN00627090	GCA_000154325.1	DSM 15702	[Eubacterium] siraeum
Bifidobacterium bifidum	2.31134	1758	SAMN07484235	GCA_003390735.1	S6	Bifidobacterium bifidum
Enterococcus faecium	3.2725	2947	SAMD00324536	GCA_019977575.1	AA622	Enterococcus faecium
Streptococcus mutans	2.0188	1857	SAMD00169830	GCA_006739205.1	NBRC 13955	Streptococcus mutans
Bifidobacterium animalis subsp. lactis	1.96306	1542	SAMN21849797	GCA_020309945.1	19-D-1	Bifidobacterium animalis
Methanobrevibacter smithii	1.72066	1617	SAMEA5207298	GCA_900650605.1	C2 CSUR P5816	Methanobrevibacter smithii
Klebsiella pneumoniae	5.97658	-	SAMEA3357339	GCA_904865705.1	KSB1_9F-sc-2280270	Klebsiella pneumoniae
Bifidobacterium dentium	2.55251	1985	SAMN18520779	GCA_017743215.1	E7	Bifidobacterium dentium
Bifidobacterium adolescentis	2.21248	1752	SAMN14752293	GCA_017815835.1	PRL2019	Bifidobacterium adolescentis
Faecalibacterium prausnitzii	2.99224	2811	SAMN16824738	GCA_019967955.1	Fp944	Faecalibacterium prausnitzii
Streptococcus mitis	2.16792	1868	SAMN04461788	GCA_001560895.1	SVGS_061	Streptococcus mitis
Lactobacillus delbrueckii subsp. lactis DSM 20072	2.16598	1822	SAMN07515627	GCA_002278095.1	DSM 20072	Lactobacillus delbrueckii
Streptococcus salivarius	2.31882	2044	SAMN16357214	GCA_016127535.1	FDAARGOS_1045	Streptococcus salivarius
Streptococcus thermophilus	2.03091	1745	SAMEA6957295	GCA_903886645.1	STH_CIRM_368	Streptococcus thermophilus
Bacteroides fragilis NCTC 9343	5.2417	4130	SAMEA1705957	GCA_000025985.1	NCTC 9343	Bacteroides fragilis
Bifidobacterium longum subsp. infantis	2.83275	2415	SAMEA44530168	GCA_900637215.1	NCTC11817	Bifidobacterium longum
Escherichia coli	6.15616	5888	SAMN08638904	GCA_003018455.1	97-3250	Escherichia coli
Staphylococcus aureus	2.78706	2633	SAMN11056488	GCA_006364675.1	FDAARGOS_773	Staphylococcus aureus
Clostridium perfringens	4.07081	3694	SAMN03377063	GCA_001579785.1	JP838	Clostridium perfringens
Lactococcus lactis	2.57313	2409	SAMN15500618	GCA_014884605.1	N8	Lactococcus lactis
Lactococcus lactis	2.52543	2350	SAMN11843663	GCA_007954765.1	CBA3619	Lactococcus lactis
Clostridium perfringens	3.66393	3218	SAMN08195748	GCA_003203455.1	EHE-NE18	Clostridium perfringens
Staphylococcus aureus	3.0957	2975	SAMN06130958	GCA_002895385.1	MRSA107	Staphylococcus aureus
Escherichia coli	5.90147	5621	SAMN04482320	GCA_003018035.1	2015C-4944	Escherichia coli
Bifidobacterium longum subsp. infantis ATCC 15697 = JCM 1222 = DSM 20088	2.83275	2411	SAMN02598380	GCA_000020425.1	ATCC 15697	Bifidobacterium longum
Bacteroides fragilis	5.54061	4425	SAMN20148209	GCA_021359565.1	IHMA_4	Bacteroides fragilis
Streptococcus thermophilus	2.01958	1711	SAMEA6957300	GCA_903886745.1	STH_CIRM_961	Streptococcus thermophilus
Streptococcus salivarius	2.25932	1999	SAMN04875585	GCA_002073835.2	FDAARGOS_259	Streptococcus salivarius
Lactobacillus delbrueckii subsp. sunkii	2.00434	1735	SAMN06066454	GCA_001888965.1	JCM 17838	Lactobacillus delbrueckii
Streptococcus mitis	2.08696	1874	SAMN11382546	GCA_013305725.1	S022-V3-A4	Streptococcus mitis
Faecalibacterium prausnitzii	2.94939	2699	SAMN16824734	GCA_019968035.1	Fp40	Faecalibacterium prausnitzii
Bifidobacterium adolescentis	2.20322	1704	SAMN02673695	GCA_000737885.1	22L	Bifidobacterium adolescentis
Bifidobacterium dentium	2.53549	1986	SAMN18520778	GCA_017743195.1	N8	Bifidobacterium dentium
Methanobrevibacter smithii	1.7226	1620	SAMEA5208282	GCA_900654205.1	PRJEB30652	Methanobrevibacter smithii
Klebsiella pneumoniae	5.69284	5234	SAMN23002890	GCA_020911805.1	TH12908	Klebsiella pneumoniae
Bifidobacterium animalis subsp. lactis	1.94435	1541	SAMN16477311	GCA_016835115.1	H1	Bifidobacterium animalis
Streptococcus mutans	2.08837	1927	SAMN07671786	GCA_002995555.1	LAR01	Streptococcus mutans
Enterococcus faecium	3.27645	3062	SAMEA4885631	GCA_900639535.1	E8202	Enterococcus faecium
Bifidobacterium bifidum	2.31134	1761	SAMEA5851900	GCA_902386775.1	MGYG-HGUT-02396	Bifidobacterium bifidum
[Eubacterium] siraeum DSM 15702	2.66404	-	SAMN02440977	GCA_000382085.1	DSM 15702	[Eubacterium] siraeum
Amedibacillus dolichus	2.01337	1935	SAMN17800984	GCA_018363875.1	L3_108_103G1_dasL3_108_103G1_concoct_2	Amedibacillus dolichus
[Clostridium] leptum	2.80374	-	SAMEA7847058	GCA_905196935.1	ERR1600743-bin.93	[Clostridium] leptum
Catenibacterium mitsuokai	2.53236	2460	SAMEA5849527	GCA_902362575.1	MGYG-HGUT-00026	Catenibacterium mitsuokai
Anaerotruncus colihominis	3.44514	3249	SAMN12158249	GCA_010206195.1	JM4-15	Anaerotruncus colihominis
Alistipes putredinis	2.42603	2066	SAMN15532760	GCA_015554085.1	1001262B_160229_H8	Alistipes putredinis
Intestinibacter bartlettii	2.9801	2695	SAMN10863276	GCA_005845095.1	BSD2780061688st1_A9	Intestinibacter bartlettii
Phocaeicola coprocola	3.72225	2871	SAMN14913659	GCA_016899535.1	An850	Phocaeicola coprocola
[Ruminococcus] lactaris	2.82057	2590	SAMN09736306	GCA_003470775.1	AM25-1LB	[Ruminococcus] lactaris
Coprococcus comes	3.42403	3166	SAMEA3545376	GCA_001405795.1	2789STDY5834913	Coprococcus comes
Bacteroides intestinalis	5.77485	4249	SAMEA5851975	GCA_902387435.1	MGYG-HGUT-02470	Bacteroides intestinalis
[Ruminococcus] torques	2.75687	2451	SAMEA3545275	GCA_001405235.1	2789STDY5608867	[Ruminococcus] torques
Blautia obeum	3.68355	3381	SAMEA5849714	GCA_902364415.1	MGYG-HGUT-00212	Blautia obeum
Schaalia odontolytica	2.34151	1908	SAMN08193632	GCA_002847525.1	UMB0018	Schaalia odontolytica
Pseudoflavonifractor capillosus	2.67075	2441	SAMN21194295	GCA_020743875.1	CHK179-5677	Pseudoflavonifractor capillosus
Anaerobutyricum hallii	3.40464	2904	SAMEA5849764	GCA_902364815.1	MGYG-HGUT-00262	Anaerobutyricum hallii
[Ruminococcus] gnavus ATCC 29149	3.5704	3355	SAMN08570058	GCA_002959615.1	ATCC 29149	[Ruminococcus] gnavus
Eubacterium ventriosum	2.66205	2293	SAMN09736527	GCA_003468105.1	AM40-7BH	Eubacterium ventriosum
Dorea longicatena	3.30888	3081	SAMN11945340	GCA_009875775.1	BIOML-A1	Dorea longicatena
Desulfovibrio piger	2.90628	2470	SAMN14913547	GCA_016902435.1	An418	Desulfovibrio piger
Bacteroides caccae	4.57096	3524	SAMN16357361	GCA_016889745.1	FDAARGOS_1219	Bacteroides caccae
Collinsella aerofaciens	2.26485	1864	SAMN11637225	GCA_005576555.1	P10wA7	Collinsella aerofaciens
Bacteroides ovatus	6.57139	4926	SAMN11056448	GCA_009734165.1	FDAARGOS_733	Bacteroides ovatus
Parabacteroides merdae	4.40312	3357	SAMEA48404668	GCA_900445495.1	NCTC13052	Parabacteroides merdae
Ruminococcus callidus	2.9796	2688	SAMN17800999	GCA_018363595.1	L3_114_000G1_dasL3_114_000G1_concoct_74	Ruminococcus callidus
Coprococcus eutactus	3.17511	2727	SAMEA3545237	GCA_001404315.1	2789STDY5608829	Coprococcus eutactus
Bacteroides stercoris	3.98949	3282	SAMN09734625	GCA_003474945.1	AF35-20	Bacteroides stercoris
Bacteroides uniformis	4.98953	3993	SAMD00169826	GCA_006742345.1	NBRC 113350	Bacteroides uniformis
Ruminococcus albus AD2013	4.23499	3581	SAMN02584992	GCA_000526775.1	AD2013	Ruminococcus albus
Streptococcus gordonii	2.22391	2005	SAMEA3643307	GCA_901543415.1	NCTC9124	Streptococcus gordonii
Bacteroides thetaiotaomicron	6.77602	5208	SAMN16451195	GCA_018289275.1	CL11T00C24	Bacteroides thetaiotaomicron
Lactobacillus acidophilus	2.03094	1786	SAMN24563600	GCA_021432145.1	5460	Lactobacillus acidophilus
Ligilactobacillus salivarius	1.87063	1667	SAMN08281078	GCA_003316955.1	DJ-sa-01	Ligilactobacillus salivarius
Lachnospira eligens	2.69321	2452	SAMN15532684	GCA_015553285.1	1001713B170214_170313_E6	Lachnospira eligens
Enterobacter cloacae	5.47224	4992	SAMN18753389	GCA_018140965.1	CZ862	Enterobacter cloacae
Phocaeicola vulgatus	5.08319	4052	SAMD00405043	GCA_020885715.1	MG01-03	Phocaeicola vulgatus
Parabacteroides distasonis	5.37951	4339	SAMN14645711	GCA_012851305.1	CBBP-1	Parabacteroides distasonis
Bifidobacterium breve	2.51038	2045	SAMN06827912	GCA_002838345.1	NRBB57	Bifidobacterium breve
Streptococcus sanguinis	2.35885	2173	SAMN11056485	GCA_013343115.1	FDAARGOS_770	Streptococcus sanguinis
Methanosphaera stadtmanae	2.61382	2139	SAMN11294310	GCA_015062825.1	SIG25	Methanosphaera stadtmanae
Finegoldia magna ATCC 29328	1.98674	1823	SAMD00060918	GCA_000010185.1	ATCC 29328	Finegoldia magna
Akkermansia muciniphila	3.30971	2728	SAMN18350259	GCA_018847195.1	Akk1863	Akkermansia muciniphila
Latilactobacillus sakei	2.06228	2006	SAMN15659521	GCA_014081765.1	CBA3635	Latilactobacillus sakei
[Eubacterium] rectale	3.42961	-	SAMN06546890	GCA_008679515.1	LMAG:86	[Eubacterium] rectale
Rothia mucilaginosa DY-18	2.2646	1692	SAMD00060968	GCA_000011025.1	DY-18	Rothia mucilaginosa
Acidaminococcus fermentans	2.34489	2148	SAMN02910455	GCA_900115425.1	pGA-4	Acidaminococcus fermentans
Bacteroides finegoldii	4.41847	3315	SAMEA3545248	GCA_001404475.1	2789STDY5608840	Bacteroides finegoldii
Bacteroides eggerthii DSM 20697	4.19764	3313	SAMN00000667	GCA_000155815.1	DSM 20697	Bacteroides eggerthii
Phocaeicola dorei	5.57124	4354	SAMN13293900	GCA_013010365.1	JR05	Phocaeicola dorei
Phocaeicola plebeius	3.96806	3141	SAMN09736938	GCA_003437535.1	TF10-3AC	Phocaeicola plebeius
Dialister invisus	1.77382	-	SAMN12905358	GCA_014872435.1	COPD411	Dialister invisus
Ligilactobacillus ruminis DSM 20403 = NBRC 102161	2.00848	1810	SAMN02369384	GCA_001436475.1	DSM 20403	Ligilactobacillus ruminis
Bifidobacterium angulatum DSM 20098 = JCM 7096	1.99378	1517	SAMN02442016	GCA_000771205.1	DSM 20098	Bifidobacterium angulatum
Enterocloster asparagiformis	5.92861	5253	SAMN17800695	GCA_018369695.1	L3_106_371G1_dasL3_106_371G1_metabat.metabat.20_sub	Enterocloster asparagiformis
Holdemanella biformis	2.51812	2423	SAMN09734203	GCA_003465865.1	AF10-31	Holdemanella biformis
Collinsella intestinalis	1.88375	1558	SAMN09736421	GCA_003468845.1	AM30-5LB	Collinsella intestinalis
Phocaeicola coprophilus	3.49331	2799	SAMN09736555	GCA_003467215.1	AM42-38	Phocaeicola coprophilus
Bifidobacterium pseudocatenulatum	2.36986	1892	SAMN24730997	GCA_021484885.1	JCLA3	Bifidobacterium pseudocatenulatum
Holdemania filiformis	2.9335	-	SAMEA7846869	GCA_905205655.1	ERR1600597-bin.7	Holdemania filiformis
Mitsuokella multacida	2.39016	-	SAMEA7846930	GCA_905193285.1	ERR1600654-bin.4	Mitsuokella multacida
Tyzzerella nexilis	3.14393	2847	SAMEA5771500	GCA_902167955.1	Clostridium_nexile_TS_8243C_mod2	Tyzzerella nexilis
Roseburia intestinalis	4.11242	3595	SAMN09734911	GCA_003471045.1	AM22-21LB	Roseburia intestinalis
Parabacteroides johnsonii CL02T12C29	4.62906	3582	SAMN02463940	GCA_000307375.1	CL02T12C29	Parabacteroides johnsonii
Prevotella copri	3.67753	2932	SAMN19158394	GCA_019249825.1	HDB01	Prevotella copri
Bacteroides cellulosilyticus	6.83905	4851	SAMN16357379	GCA_017309805.1	FDAARGOS_1237	Bacteroides cellulosilyticus
Dorea formicigenerans	3.09855	2827	SAMN09736519	GCA_003467405.1	AM40-15AC	Dorea formicigenerans
Veillonella dispar	2.07502	1852	SAMN10239560	GCA_004166985.1	bj_0095	Veillonella dispar
Bifidobacterium catenulatum DSM 16992 = JCM 1194 = LMG 11043	2.10636	1711	SAMN02442007	GCA_000771025.1	DSM 16992	Bifidobacterium catenulatum
Hungatella hathewayi	7.63749	6566	SAMN09737013	GCA_003466285.1	TM09-12	Hungatella hathewayi
Roseburia inulinivorans	3.648	3305	SAMN09736447	GCA_003468625.1	AM32-8LB	Roseburia inulinivorans
Butyrivibrio crossotus	2.24236	2086	SAMN09684652	GCA_014847615.1	UBG083	Butyrivibrio crossotus
Oxalobacter formigenes	2.50936	2208	SAMEA5852010	GCA_902387875.1	MGYG-HGUT-02505	Oxalobacter formigenes
Fusobacterium ulcerans 12-1B	3.72694	3451	SAMN02596750	GCA_000242995.2	12_1B	Fusobacterium ulcerans
Fusobacterium mortiferum	2.0369	1991	SAMN14913634	GCA_016900045.1	An814	Fusobacterium mortiferum
Fusobacterium varium	3.30364	2923	SAMN09737000	GCA_003436335.1	TM07-10	Fusobacterium varium
Actinomyces graevenitzii	2.15693	1772	SAMN17800957	GCA_018364435.1	L3_114_123G1_dasL3_114_123G1_concoct_13	Actinomyces graevenitzii
Ruminococcus bromii	2.26798	2098	SAMN09737017	GCA_003466225.1	TM09-18AC	Ruminococcus bromii
Megamonas hypermegale	2.24768	2130	SAMN14913543	GCA_016902485.1	An400	Megamonas hypermegale
Faecalitalea cylindroides	1.97179	1991	SAMN06473642	GCA_002160375.1	An178	Faecalitalea cylindroides
Gordonibacter pamelaeae	3.78559	3182	SAMN11946108	GCA_009678145.1	BIOML-A2	Gordonibacter pamelaeae
Bacteroides xylanisolvens	6.4708	5045	SAMN12372036	GCA_018279805.1	APCS1/XY	Bacteroides xylanisolvens
[Clostridium] innocuum	4.65353	4365	SAMN18473069	GCA_018458805.1	ATCC 14501	[Clostridium] innocuum
Veillonella parvula	2.1323	1827	SAMN16357215	GCA_016127175.1	FDAARGOS_1046	Veillonella parvula
Bilophila wadsworthia	4.71512	4243	SAMN22167621	GCA_020592975.1	DFI.5.71	Bilophila wadsworthia
Turicibacter sanguinis	2.99825	2724	SAMN15532608	GCA_015670545.1	1001283B150210_160208_E2	Turicibacter sanguinis
Streptococcus anginosus	2.03635	1827	SAMN05771128	GCA_000831165.1	SA1	Streptococcus anginosus
Odoribacter splanchnicus	4.49709	3597	SAMN09736412	GCA_003469405.1	AM30-21	Odoribacter splanchnicus
Alistipes shahii	3.31727	2595	SAMN14558239	GCA_012844205.1	BL-389-WT-23F	Alistipes shahii
Coprococcus catus	3.89123	3643	SAMN22167432	GCA_020560805.1	DFI.3.20	Coprococcus catus
Roseburia hominis	3.11424	2922	SAMN15872546	GCA_021531695.1	An869	Roseburia hominis
Enterocloster clostridioformis	5.46575	4967	SAMN05660211	GCA_900113155.1	ATCC 25537	Enterocloster clostridioformis
Enterocloster citroniae	6.50912	5858	SAMN12147374	GCA_018785395.1	MCC335	Enterocloster citroniae
Citrobacter freundii	5.34395	4945	SAMN07729547	GCA_003665595.1	UMH15	Citrobacter freundii
Bacteroides oleiciplenus	5.23529	4116	SAMN09684565	GCA_014845985.1	UBG177	Bacteroides oleiciplenus
Barnesiella intestinihominis	3.47183	2744	SAMN15532954	GCA_015556345.1	1001713B170207_170306_D1	Barnesiella intestinihominis
Alistipes indistinctus	3.16003	2530	SAMN11943115	GCA_008421245.1	BIOML-A1	Alistipes indistinctus
Sutterella wadsworthensis	2.91823	2314	SAMN14213950	GCA_011320335.1	1045h	Sutterella wadsworthensis
Megamonas funiformis	2.46702	2184	SAMEA4555823	GCA_900128435.1	Marseille-P3344	Megamonas funiformis
Collinsella tanakaei	2.72698	2273	SAMN14913615	GCA_016900395.1	An789	Collinsella tanakaei
Parasutterella excrementihominis	2.98903	2567	SAMN11946268	GCA_009719505.1	BIOML-A2	Parasutterella excrementihominis
Paraprevotella clara	3.85685	3014	SAMN09684571	GCA_014845795.1	UBG187	Paraprevotella clara
Paraprevotella xylaniphila	3.29341	2838	SAMN08017477	GCA_003448215.1	UBA10684	Paraprevotella xylaniphila
Phascolarctobacterium succinatutens	2.13106	-	SAMN12905355	GCA_014872505.1	COPD408	Phascolarctobacterium succinatutens
Succinatimonas hippei	2.22348	-	SAMN10183242	GCA_004557545.1	W0P7.024	Succinatimonas hippei
Bacteroides clarus	4.15646	3354	SAMN06473652	GCA_002160225.1	An189	Bacteroides clarus
Streptococcus parasanguinis	2.09846	1903	SAMN03334906	GCA_000963275.1	MGH413	Streptococcus parasanguinis
Haemophilus parainfluenzae	2.06765	1929	SAMN10774168	GCA_004104465.2	LC_1315_18	Haemophilus parainfluenzae
Veillonella atypica KON	1.99716	1808	SAMN02436795	GCA_000318355.2	KON	Veillonella atypica
Streptococcus australis ATCC 700641	2.13136	1895	SAMN00621699	GCA_000222745.2	ATCC 700641	Streptococcus australis
Streptococcus vestibularis	2.02938	1794	SAMEA5771516	GCA_902167825.1	Streptococcus_salivarius_SS_Bg39	Streptococcus vestibularis
Bacteroides nordii	5.70397	4177	SAMN15532528	GCA_015557365.1	BSD2780120875b_170604_D4	Bacteroides nordii
Bacteroides salyersiae WAL 10018 = DSM 18765 = JCM 12988	5.31545	3949	SAMN02596943	GCA_000381365.1	DSM 18765	Bacteroides salyersiae
Parabacteroides goldsteinii	6.67678	5157	SAMN15533010	GCA_015551715.1	D55t1_190419_C9	Parabacteroides goldsteinii
Bacteroides faecis	5.74935	4275	SAMN15532479	GCA_015546675.1	BSD2780061687b_171204_G4	Bacteroides faecis
Acidaminococcus intestini	2.32163	2153	SAMN22167625	GCA_020554535.1	SL.3.03	Acidaminococcus intestini
Anaerostipes hadrus	2.94575	2621	SAMN19374074	GCA_018916965.1	N44	Anaerostipes hadrus
Flavonifractor plautii DSM 6740	4.43121	4226	SAMN10864851	GCA_004345805.1	DSM 6740	Flavonifractor plautii
Alistipes finegoldii	3.64981	3094	SAMN22167530	GCA_020558485.1	DFI.6.32	Alistipes finegoldii
Prevotella stercorea	3.1997	2588	SAMN19732065	GCA_019052365.1	MSK.21.24	Prevotella stercorea
Limosilactobacillus mucosae	1.94154	1677	SAMN02744693	GCA_003149115.1	AGR63	Limosilactobacillus mucosae
Megasphaera elsdenii	2.42191	2163	SAMN02910401	GCA_900113775.1	YE34	Megasphaera elsdenii
Schaalia turicensis	1.48948	-	SAMEA8395281	GCA_905373585.1	SRR9217479-mag-bin.3	Schaalia turicensis
Phocaeicola massiliensis	4.01589	3240	SAMN15532804	GCA_015560925.1	D31t1_170403_E10	Phocaeicola massiliensis
Butyricimonas synergistica	4.66268	-	SAMEA7846466	GCA_905198765.1	ERR1190933-bin.12	Butyricimonas synergistica
Alistipes onderdonkii	3.41238	2684	SAMN15533084	GCA_015668835.1	1001262B_160229_H2	Alistipes onderdonkii
Eubacterium ramulus	3.15727	2738	SAMN10239548	GCA_004167445.1	aa_0143	Eubacterium ramulus
Megamonas rupellensis	2.45159	2326	SAMN09734524	GCA_003458205.1	AF27-12	Megamonas rupellensis
Desulfovibrio desulfuricans	3.51915	2930	SAMN16287627	GCA_014843035.1	AY5	Desulfovibrio desulfuricans
Alistipes senegalensis	4.07912	3255	SAMN15533282	GCA_015554845.1	1001283B150304_161114_C11	Alistipes senegalensis
Adlercreutzia equolifaciens	2.85896	2410	SAMD00393228	GCA_019972915.1	9CBH6	Adlercreutzia equolifaciens
Coprobacter fastidiosus	3.43532	-	SAMEA7848143	GCA_905204005.1	SRR413772-bin.9	Coprobacter fastidiosus
Bifidobacterium catenulatum subsp. kashiwanohense JCM 15439 = DSM 21854	2.32346	1867	SAMN02442033	GCA_000771545.1	DSM 21854	Bifidobacterium catenulatum
Enterobacter cloacae complex sp.	5.4832	5141	SAMN20834670	GCA_019856235.1	ECL42	Enterobacter cloacae
Adlercreutzia equolifaciens subsp. celatus	2.68019	2202	SAMN08365959	GCA_003340325.1	OB21 GAM 11	Adlercreutzia equolifaciens
Alistipes communis	2.88233	2283	SAMN15533228	GCA_015553715.1	D43t1_170807_E1	Alistipes communis
Alistipes communis	3.16368	2560	SAMEA5850918	GCA_902374705.1	MGYG-HGUT-01415	Alistipes communis
Enterobacter cloacae complex sp.	5.02198	4669	SAMN04014843	GCA_001922365.1	AR_0002	Enterobacter cloacae
Coprobacter fastidiosus	2.47568	1938	SAMN08295002	GCA_003150065.1	CIM:MAG 335	Coprobacter fastidiosus
Adlercreutzia equolifaciens	2.79808	2277	SAMN13387013	GCA_009755265.1	ResAG-91	Adlercreutzia equolifaciens
Alistipes senegalensis	3.89376	3135	SAMN15532438	GCA_015666955.1	1001270J_160509_B2	Alistipes senegalensis
Desulfovibrio desulfuricans	3.34378	2840	SAMD00097234	GCA_006539305.1	NBRC 13699	Desulfovibrio desulfuricans
Megamonas rupellensis	2.31029	-	SAMN06546829	GCA_008680755.1	LMAG:25	Megamonas rupellensis
Eubacterium ramulus	3.22767	2809	SAMN11946049	GCA_009680435.1	BIOML-A2	Eubacterium ramulus
Alistipes onderdonkii	3.48334	2760	SAMN06473769	GCA_002159215.1	An90	Alistipes onderdonkii
Butyricimonas synergistica	2.22351	-	SAMEA6784144	GCA_902835725.1	MGYG-HGUT-04756	Butyricimonas synergistica
Phocaeicola massiliensis	4.26838	3484	SAMN15532567	GCA_015546815.1	1001302B_160321_B5	Phocaeicola massiliensis
Enterobacter cloacae complex sp. FDA-CDC-AR_0132	4.97144	4543	SAMN04014973	GCA_003010695.1	FDA-CDC-AR_0132	Enterobacter cloacae
Megasphaera elsdenii	2.45179	2271	SAMN04488492	GCA_900142305.1	J1	Megasphaera elsdenii
Limosilactobacillus mucosae	1.94154	1677	SAMN02744693	GCA_900217925.1	AGR63	Limosilactobacillus mucosae
Prevotella stercorea	3.11765	2349	SAMN09734707	GCA_003473415.1	AF42-9	Prevotella stercorea
Alistipes finegoldii	3.54371	2969	SAMN19731809	GCA_019132405.1	DFI.2.31	Alistipes finegoldii
Flavonifractor plautii ATCC 29863	3.82012	3662	SAMN00627089	GCA_000239295.1	ATCC 29863	Flavonifractor plautii
Anaerostipes hadrus	2.45973	2250	SAMEA3545238	GCA_001404655.1	2789STDY5608830	Anaerostipes hadrus
Acidaminococcus intestini	2.31821	2125	SAMN22165137	GCA_020540385.1	MSK.17.8	Acidaminococcus intestini
Bacteroides faecis	6.24171	4900	SAMEA8005049	GCA_910574465.1	BFAEC23150	Bacteroides faecis
Parabacteroides goldsteinii	6.77501	5163	SAMEA8801251	GCA_910574575.1	7.PG.Ymh	Parabacteroides goldsteinii
Bacteroides nordii	5.67934	4231	SAMN15532797	GCA_015559975.1	1001254J_160919_A3	Bacteroides nordii
Bacteroides salyersiae	5.31545	3949	SAMEA5850936	GCA_902374995.1	MGYG-HGUT-01433	Bacteroides salyersiae
Streptococcus vestibularis	2.03882	1948	SAMN19353707	GCA_018619455.1	E653	Streptococcus vestibularis
Streptococcus australis	1.96241	1793	SAMN09060970	GCA_004125815.1	NU89	Streptococcus australis
Veillonella atypica	1.99286	1780	SAMN09734641	GCA_003474825.1	AF36-15BH	Veillonella atypica
Haemophilus parainfluenzae	2.06241	1923	SAMEA104062569	GCA_900638025.1	NCTC10665	Haemophilus parainfluenzae
Streptococcus parasanguinis	2.083	1933	SAMN09736300	GCA_003470855.1	AM25-15	Streptococcus parasanguinis
Succinatimonas hippei	2.69117	-	SAMN10183244	GCA_004552895.1	W2P39.002	Succinatimonas hippei
Bacteroides clarus	3.87082	3079	SAMN15532473	GCA_015560045.1	D55t1_190419_A3	Bacteroides clarus
Phascolarctobacterium succinatutens	2.40681	2150	SAMN05717290	GCA_001916865.1	46_33	Phascolarctobacterium succinatutens
Paraprevotella clara	4.639	3300	SAMN09734302	GCA_003462815.1	AF15-8	Paraprevotella clara
Parasutterella excrementihominis	2.87442	2402	SAMN11946277	GCA_009719355.1	BIOML-A11	Parasutterella excrementihominis
Collinsella tanakaei	2.48201	2044	SAMN14913617	GCA_016900375.1	An791	Collinsella tanakaei
Eggerthella lenta	3.50489	-	SAMN23789285	GCA_021378645.1	APC055-943-4	Eggerthella lenta
Megamonas funiformis	2.41185	2270	SAMN11022480	GCA_012027675.1	SW1228	Megamonas funiformis
Sutterella wadsworthensis	2.83625	2199	SAMN14213956	GCA_011320265.1	2733h	Sutterella wadsworthensis
Alistipes indistinctus	2.74559	-	SAMEA7847279	GCA_905200575.1	ERR3160556-bin.26	Alistipes indistinctus
Barnesiella intestinihominis	3.3516	2628	SAMN15532836	GCA_015559065.1	D52t1_170925_A7	Barnesiella intestinihominis
Enterocloster citroniae	5.92728	5157	SAMN15532631	GCA_015548445.1	J1101437_171009_D5	Enterocloster citroniae
Enterocloster clostridioformis	5.68731	5314	SAMD00169827	GCA_006538465.1	NBRC 113352	Enterocloster clostridioformis
Citrobacter freundii	5.66796	5376	SAMN15394190	GCA_013389635.1	M92	Citrobacter freundii
Roseburia hominis	3.77868	3452	SAMN12147424	GCA_018784025.1	MCC694	Roseburia hominis
Alistipes shahii	3.43745	2843	SAMN15532555	GCA_015547645.1	1001713B170131_170501_D7	Alistipes shahii
Coprococcus catus	3.57139	3259	SAMN12147384	GCA_018785175.1	MCC395	Coprococcus catus
Odoribacter splanchnicus	4.49709	3597	SAMEA5849756	GCA_902364825.1	MGYG-HGUT-00254	Odoribacter splanchnicus
Streptococcus anginosus	2.00135	1810	SAMN03271571	GCA_001697145.1	J4206	Streptococcus anginosus
Turicibacter sanguinis	2.94151	2719	SAMN10239559	GCA_004166965.1	am_0171	Turicibacter sanguinis
Bilophila wadsworthia	4.31816	-	SAMEA7847280	GCA_905211375.1	ERR3160556-bin.9	Bilophila wadsworthia
Veillonella parvula HSIVP1	2.17799	3792	SAMN02471223	GCA_000448705.1	HSIVP1	Veillonella parvula
[Clostridium] innocuum	4.36317	-	SAMN07661063	GCA_002814255.1	2959	[Clostridium] innocuum
Gordonibacter pamelaeae	3.6753	3199	SAMN17800982	GCA_018363895.1	L3_108_077G1_dasL3_108_077G1_concoct_25_sub	Gordonibacter pamelaeae
Bacteroides xylanisolvens XB1A	5.97615	4378	SAMEA3138363	GCA_000210075.1	XB1A	Bacteroides xylanisolvens
Faecalitalea cylindroides	2.23633	2216	SAMN15532857	GCA_015547135.1	D55t1_190419_E8	Faecalitalea cylindroides
Megamonas hypermegale	2.30823	2248	SAMN14913630	GCA_016900075.1	An809	Megamonas hypermegale
Ruminococcus bromii	2.12257	1872	SAMN09734506	GCA_003458325.1	AF25-7LB	Ruminococcus bromii
Actinomyces graevenitzii	1.95969	1615	SAMN17800840	GCA_018366775.1	L3_108_000G1_dasL3_108_000G1_metabat.metabat.69	Actinomyces graevenitzii
Fusobacterium varium	3.35523	3052	SAMN15921616	GCA_021531855.1	K11	Fusobacterium varium
Fusobacterium mortiferum	2.65746	2477	SAMN09736818	GCA_003438345.1	OM06-15BH	Fusobacterium mortiferum
Fusobacterium ulcerans	3.4875	3143	SAMEA5850830	GCA_902373815.1	MGYG-HGUT-01327	Fusobacterium ulcerans
Oxalobacter formigenes OXCC13	2.43677	2153	SAMN02463717	GCA_000158495.1	OXCC13	Oxalobacter formigenes
Roseburia inulinivorans	3.70262	3306	SAMEA3545243	GCA_001406675.1	2789STDY5608835	Roseburia inulinivorans
Hungatella hathewayi	6.10817	5179	SAMN15532717	GCA_015555845.1	1001175B_160314_A10	Hungatella hathewayi
Bifidobacterium catenulatum	2.1246	1660	SAMN06621717	GCA_002075855.1	1899B	Bifidobacterium catenulatum
Veillonella dispar	2.11478	1893	SAMN15532443	GCA_015547025.1	1001216B_150713_A10	Veillonella dispar
Dorea formicigenerans	2.86542	2594	SAMN09736952	GCA_003437485.1	TF12-1	Dorea formicigenerans
Bacteroides cellulosilyticus	6.91303	5088	SAMN14389546	GCA_019733815.1	K25	Bacteroides cellulosilyticus
Parabacteroides johnsonii	4.66797	3582	SAMN14389544	GCA_019733935.1	K23_2	Parabacteroides johnsonii
Roseburia intestinalis	4.25306	3803	SAMN09736490	GCA_003467725.1	AM37-1AC	Roseburia intestinalis
Tyzzerella nexilis	3.13732	2843	SAMN09736272	GCA_003470975.1	AM23-10LB	Tyzzerella nexilis
Mitsuokella multacida	1.6664	1635	SAMN08019090	GCA_003523705.1	UBA8815	Mitsuokella multacida
Bifidobacterium pseudocatenulatum	2.31671	1788	SAMN20132664	GCA_020541905.1	YIT11952	Bifidobacterium pseudocatenulatum
Phocaeicola coprophilus	3.49331	2799	SAMEA5849775	GCA_902365055.1	MGYG-HGUT-00273	Phocaeicola coprophilus
Collinsella intestinalis	2.1562	1715	SAMN14913653	GCA_016899625.1	An840	Collinsella intestinalis
Enterocloster asparagiformis	5.98671	-	SAMEA7846359	GCA_905193965.1	ERR1190745-bin.24	Enterocloster asparagiformis
Bifidobacterium angulatum	2.04663	1571	SAMEA5851901	GCA_902386725.1	MGYG-HGUT-02397	Bifidobacterium angulatum
Holdemanella biformis	2.55279	2517	SAMN19731865	GCA_019131495.1	MSK.13.45	Holdemanella biformis
Ligilactobacillus ruminis DSM 20403 = NBRC 102161	1.99427	1844	SAMD00046918	GCA_001591905.1	NBRC 102161	Ligilactobacillus ruminis
Dialister invisus	1.843	1743	SAMN17801452	GCA_018374535.1	L3_058_000M1_dasL3_058_000M1_concoct_8	Dialister invisus
Phocaeicola dorei	5.51559	4239	SAMN13293897	GCA_013009875.1	JR02	Phocaeicola dorei
Phocaeicola plebeius	3.96806	3141	SAMEA5853199	GCA_902399885.1	MGYG-HGUT-03693	Phocaeicola plebeius
Bacteroides finegoldii	4.41847	3312	SAMEA5849530	GCA_902362535.1	MGYG-HGUT-00029	Bacteroides finegoldii
Bacteroides eggerthii	3.98928	3219	SAMN09734865	GCA_003471525.1	AM18-17	Bacteroides eggerthii
Acidaminococcus fermentans	2.04162	1840	SAMEA104666288	GCA_900314805.1	RUG045	Acidaminococcus fermentans
Rothia mucilaginosa	2.31643	1716	SAMN15866159	GCA_015240415.1	CECT30005	Rothia mucilaginosa
[Eubacterium] rectale	3.15424	-	SAMN06546874	GCA_008679845.1	LMAG:70	[Eubacterium] rectale
Latilactobacillus sakei	2.04168	1939	SAMEA104285092	GCA_900234375.1	MFPB16A1401	Latilactobacillus sakei
Akkermansia muciniphila	3.21289	2587	SAMN18350233	GCA_018847895.1	Akk0196	Akkermansia muciniphila
Finegoldia magna ATCC 53516	1.9163	3623	SAMN00001509	GCA_000159695.1	ATCC 53516	Finegoldia magna
Methanosphaera stadtmanae	1.99628	1824	SAMN11294308	GCA_015062815.1	SIG23	Methanosphaera stadtmanae
Streptococcus sanguinis	2.34257	2117	SAMN11579693	GCA_013378355.1	CGMH058	Streptococcus sanguinis
Bifidobacterium breve	2.47112	2029	SAMN07160979	GCA_002838725.1	DRBB30	Bifidobacterium breve
Parabacteroides distasonis	5.34898	4276	SAMN12372652	GCA_018279895.1	APCS2/PD	Parabacteroides distasonis
Enterobacter cloacae	5.41925	4870	SAMN06448868	GCA_002982195.1	PIMB10EC27	Enterobacter cloacae
Ligilactobacillus salivarius	2.29897	2149	SAMN24045799	GCA_021266585.1	BNS11	Ligilactobacillus salivarius
Phocaeicola vulgatus	5.01034	3869	SAMN12645879	GCA_008728395.1	VIC01	Phocaeicola vulgatus
Lachnospira eligens	3.02322	2776	SAMN11946047	GCA_009680455.1	BIOML-A1	Lachnospira eligens
Lactobacillus acidophilus	1.99198	1791	SAMN15165794	GCA_013342945.1	LA-G80-111	Lactobacillus acidophilus
Bacteroides thetaiotaomicron	6.48768	4842	SAMN03852684	GCA_001314975.1	7330	Bacteroides thetaiotaomicron
Streptococcus gordonii	2.22271	2061	SAMN04875583	GCA_002073435.2	FDAARGOS_257	Streptococcus gordonii
Ruminococcus albus 8	4.02533	3549	SAMN22091672	GCA_020731185.1	FDAARGOS_1575	Ruminococcus albus
Bacteroides uniformis	4.72857	3662	SAMN13450431	GCA_016117815.1	FDAARGOS_901	Bacteroides uniformis
Bacteroides stercoris	3.98272	3270	SAMN09734622	GCA_003474995.1	AF35-14BH	Bacteroides stercoris
Coprococcus eutactus	2.73205	2305	SAMN14067708	GCA_013301405.1	MSK.6.35	Coprococcus eutactus
Ruminococcus callidus	3.36207	-	SAMEA7846617	GCA_905205725.1	ERR1430412-bin.31	Ruminococcus callidus
Parabacteroides merdae ATCC 43184	4.43438	3439	SAMN00627057	GCA_000154105.1	ATCC 43184	Parabacteroides merdae
Bacteroides ovatus V975	6.4753	4641	SAMEA4392618	GCA_900095495.1	V975	Bacteroides ovatus
Collinsella aerofaciens	2.27861	1903	SAMN21163594	GCA_020181355.1	NBRC 114504	Collinsella aerofaciens
Enterocloster bolteae	5.83536	5167	SAMN22167567	GCA_020555685.1	SL.1.21	Enterocloster bolteae
Bacteroides caccae CL03T12C61	5.49972	4389	SAMN16451178	GCA_018292205.1	CL03T12C61	Bacteroides caccae
Desulfovibrio piger	2.68649	2233	SAMN14913544	GCA_016902475.1	An401	Desulfovibrio piger
Dorea longicatena	3.31118	3075	SAMN11945341	GCA_009875705.1	BIOML-A2	Dorea longicatena
Eubacterium ventriosum	2.55276	2202	SAMN09736578	GCA_003466845.1	AM44-11BH	Eubacterium ventriosum
[Ruminococcus] gnavus ATCC 29149	3.50191	3313	SAMN00627102	GCA_000169475.1	ATCC 29149	[Ruminococcus] gnavus
Anaerobutyricum hallii	3.70516	3122	SAMEA3545301	GCA_001405175.1	2789STDY5834835	Anaerobutyricum hallii
Schaalia odontolytica	2.46919	2032	SAMN22167386	GCA_020561905.1	DFI.1.46	Schaalia odontolytica
[Ruminococcus] torques	3.01787	2694	SAMEA3545353	GCA_001406755.1	2789STDY5834889	[Ruminococcus] torques
Blautia obeum	3.75543	3403	SAMN09734869	GCA_003470555.1	AM18-2AC	Blautia obeum
Bacteroides intestinalis	6.48651	4850	SAMEA5849713	GCA_902364365.1	MGYG-HGUT-00211	Bacteroides intestinalis
Coprococcus comes	3.34623	3051	SAMN09737001	GCA_003436145.1	TM07-19	Coprococcus comes
Phocaeicola coprocola	3.55378	2735	SAMN09734467	GCA_003458565.1	AF24-2	Phocaeicola coprocola
[Ruminococcus] lactaris	2.95702	2689	SAMN22165295	GCA_020538125.1	MSK.17.83	[Ruminococcus] lactaris
Intestinibacter bartlettii	3.01791	2708	SAMN22165189	GCA_020539605.1	MSK.13.56	Intestinibacter bartlettii
Alistipes putredinis	3.12372	2851	SAMN15532518	GCA_015549455.1	1001287H_170206_F3	Alistipes putredinis
Anaerotruncus colihominis	3.33449	3167	SAMN15532688	GCA_015558205.1	1001217B_150727_B4	Anaerotruncus colihominis
Catenibacterium mitsuokai	2.4374	2372	SAMN22165349	GCA_020537355.1	MSK.7.20	Catenibacterium mitsuokai
Amedibacillus dolichus	1.86403	1769	SAMN08295026	GCA_003149895.1	CIM:MAG 740	Amedibacillus dolichus
[Clostridium] leptum	2.73012	2357	SAMN09734546	GCA_003457915.1	AF28-26	[Clostridium] leptum
[Eubacterium] siraeum	2.87622	-	SAMN15532563	GCA_015555245.1	1001283B150304_161114_F8	[Eubacterium] siraeum
Bifidobacterium bifidum	2.24357	1707	SAMN06140833	GCA_002845845.1	PRI 1	Bifidobacterium bifidum
Enterococcus faecium	3.28073	3311	SAMN06186500	GCA_002007625.1	2014-VREF-41	Enterococcus faecium
Streptococcus mutans	2.08537	1894	SAMN14397573	GCA_011765545.1	P1	Streptococcus mutans
Bifidobacterium animalis subsp. lactis	1.94435	1540	SAMN03098186	GCA_016835135.1	H3	Bifidobacterium animalis
Methanobrevibacter smithii	1.92634	1753	SAMN07492084	GCA_002252585.1	WWM1085	Methanobrevibacter smithii
Klebsiella pneumoniae	5.80606	5509	SAMN20928629	GCA_019823765.1	KP18-1	Klebsiella pneumoniae
Bifidobacterium dentium Bd1	2.63637	2104	SAMN02603177	GCA_000024445.1	Bd1	Bifidobacterium dentium
Bifidobacterium adolescentis	2.20298	1716	SAMN08093360	GCA_003856735.1	P2P3	Bifidobacterium adolescentis
Faecalibacterium prausnitzii	2.94891	2701	SAMN16824735	GCA_019968015.1	Fp45	Faecalibacterium prausnitzii
Streptococcus mitis	2.0334	1869	SAMN17258151	GCA_016658865.1	S022-V7-A3	Streptococcus mitis
Lactobacillus delbrueckii subsp. indicus	2.02186	1805	SAMN06074288	GCA_001908415.1	JCM 15610	Lactobacillus delbrueckii
Streptococcus salivarius	2.44299	2137	SAMN06066184	GCA_009738225.1	ICDC2	Streptococcus salivarius
Streptococcus thermophilus	2.01753	1713	SAMEA6957301	GCA_903890635.1	STH_CIRM_967	Streptococcus thermophilus
Bacteroides fragilis	5.50408	4373	SAMN02903957	GCA_000724815.2	DCMOUH0085B	Bacteroides fragilis
Bifidobacterium longum subsp. infantis ATCC 15697 = JCM 1222 = DSM 20088	2.82896	2408	SAMD00060952	GCA_000269965.1	JCM 1222	Bifidobacterium longum
Escherichia coli	5.93618	5547	SAMN15423745	GCA_014058445.2	MBT-5	Escherichia coli
Clostridium perfringens	3.58996	3173	SAMN18175743	GCA_020139255.1	AAD1903a	Clostridium perfringens
Lactococcus lactis	2.58298	2411	SAMN13450417	GCA_016027975.1	FDAARGOS_887	Lactococcus lactis
Staphylococcus aureus	3.11428	2960	SAMN04219577	GCA_001641025.1	V521	Staphylococcus aureus
Lactococcus lactis	2.51274	2365	SAMN16357233	GCA_016127135.1	FDAARGOS_1064	Lactococcus lactis
Clostridium perfringens	3.49393	3068	SAMN18175746	GCA_020138455.1	CPI 63K-r5	Clostridium perfringens
Staphylococcus aureus	3.06629	2912	SAMD00148193	GCA_003945425.1	TUM9463	Staphylococcus aureus
Escherichia coli	5.7044	5431	SAMN04026657	GCA_001721125.1	FORC_028	Escherichia coli
Bifidobacterium longum subsp. suillum	2.34005	1836	SAMN18034998	GCA_017132755.1	JCM 19995	Bifidobacterium longum
Bacteroides fragilis	5.48474	4420	SAMN02903368	GCA_000724805.2	DCMOUH0067B	Bacteroides fragilis
Streptococcus thermophilus	2.00557	1735	SAMEA6957299	GCA_903886595.1	STH_CIRM_956	Streptococcus thermophilus
Streptococcus salivarius	2.42626	2093	SAMN11947030	GCA_008305695.1	LAB813	Streptococcus salivarius
Lactobacillus delbrueckii subsp. bulgaricus	1.87507	1598	SAMN04309302	GCA_001469775.1	MN-BM-F01	Lactobacillus delbrueckii
Streptococcus mitis	1.94211	1722	SAMN02836939	GCA_000722765.2	SK637	Streptococcus mitis
Faecalibacterium prausnitzii	2.93751	2691	SAMN16824736	GCA_019967995.1	Fp77	Faecalibacterium prausnitzii
Bifidobacterium adolescentis	2.20181	1724	SAMN07551488	GCA_003429385.1	6	Bifidobacterium adolescentis
Bifidobacterium dentium ATCC 27679	2.64578	2150	SAMN00210789	GCA_000146775.1	ATCC 27679	Bifidobacterium dentium
Klebsiella pneumoniae	5.80351	5505	SAMN20928631	GCA_019823805.1	KP18-41	Klebsiella pneumoniae
Methanobrevibacter smithii	1.92634	1753	SAMEA5851951	GCA_902387325.1	MGYG-HGUT-02446	Methanobrevibacter smithii
Bifidobacterium animalis subsp. lactis	1.94415	1534	SAMN22442594	GCA_021018785.1	DSM 15954	Bifidobacterium animalis
Streptococcus mutans	2.08536	1902	SAMN14397576	GCA_011765485.1	S4	Streptococcus mutans
Enterococcus faecium	3.44059	3270	SAMEA4885787	GCA_900639715.1	E8414	Enterococcus faecium
Bifidobacterium bifidum	2.22332	1695	SAMN17735950	GCA_016838705.1	HN002	Bifidobacterium bifidum
[Eubacterium] siraeum	2.66735	-	SAMN15532845	GCA_015559165.1	1001136B_160425_C3	[Eubacterium] siraeum
[Clostridium] leptum	2.93577	-	SAMN12905191	GCA_014864285.1	COPD244	[Clostridium] leptum
Amedibacillus dolichus	1.95147	-	SAMEA7846810	GCA_905199345.1	ERR1600550-bin.21	Amedibacillus dolichus
Catenibacterium mitsuokai	2.271	2217	SAMN19732092	GCA_019126895.1	MSK.21.84	Catenibacterium mitsuokai
Anaerotruncus colihominis	3.4619	3249	SAMN15532694	GCA_015670315.1	1001302B_160321_A9	Anaerotruncus colihominis
Alistipes putredinis	2.62264	2269	SAMN12147335	GCA_018786185.1	MCC001	Alistipes putredinis
Intestinibacter bartlettii	3.03942	2700	SAMN22165208	GCA_020708855.1	MSK.6.14	Intestinibacter bartlettii
[Ruminococcus] lactaris	2.98432	2697	SAMN09736951	GCA_003436725.1	TF11-7	[Ruminococcus] lactaris
Phocaeicola coprocola	4.28193	3626	SAMN19731910	GCA_019130715.1	MSK.16.37	Phocaeicola coprocola
Coprococcus comes	3.21505	2973	SAMN15532990	GCA_015554275.1	D55t1_190419_D6	Coprococcus comes
Bacteroides intestinalis	5.78258	4230	SAMN09736349	GCA_003469595.1	AM27-2	Bacteroides intestinalis
Blautia obeum	3.80824	3452	SAMN09736815	GCA_003438845.1	OM06-11AA	Blautia obeum
[Ruminococcus] torques	3.32653	2992	SAMEA3545241	GCA_001405415.1	2789STDY5608833	[Ruminococcus] torques
Schaalia odontolytica ATCC 17982	2.39396	1982	SAMN00627054	GCA_000154225.1	ATCC 17982	Schaalia odontolytica
[Ruminococcus] gnavus	3.10981	2877	SAMEA3545260	GCA_001406655.1	2789STDY5608852	[Ruminococcus] gnavus
Anaerobutyricum hallii	3.54812	3130	SAMN22167559	GCA_020557405.1	DFI.9.38	Anaerobutyricum hallii
Dorea longicatena	3.28817	2981	SAMN14067741	GCA_013300185.1	MSK.18.49	Dorea longicatena
Bacteroides caccae	4.57779	3521	SAMN08570051	GCA_002959715.1	ATCC 43185	Bacteroides caccae
Desulfovibrio piger	2.57173	-	SAMEA7847025	GCA_905201075.1	ERR1600716-bin.67	Desulfovibrio piger
Eubacterium ventriosum	2.86367	2535	SAMN12147404	GCA_018784695.1	MCC575	Eubacterium ventriosum
Enterocloster bolteae	6.65552	6157	SAMN22167499	GCA_020559295.1	DFI.1.195	Enterocloster bolteae
Collinsella aerofaciens	2.46363	2100	SAMEA4364217	GCA_900461335.1	NCTC11838	Collinsella aerofaciens
Bacteroides ovatus	6.43458	4740	SAMN21218872	GCA_020149745.1	FDAARGOS_1516	Bacteroides ovatus
Parabacteroides merdae	4.59225	3523	SAMN11946261	GCA_009719625.1	BIOML-A25	Parabacteroides merdae
Bacteroides uniformis	4.63499	3619	SAMN05444418	GCA_900107315.1	DSM 6597	Bacteroides uniformis
Ruminococcus callidus	2.64655	2278	SAMN17801285	GCA_018377865.1	L3_068_000M1_dasL3_068_000M1_concoct_1	Ruminococcus callidus
Coprococcus eutactus	3.14959	2757	SAMEA3545296	GCA_001405115.1	2789STDY5608888	Coprococcus eutactus
Bacteroides stercoris	4.31517	3534	SAMN09734505	GCA_003458365.1	AF25-6	Bacteroides stercoris
Ruminococcus albus SY3	4.28648	3698	SAMN02951913	GCA_000586615.1	SY3	Ruminococcus albus
Streptococcus gordonii	2.19666	2007	SAMEA3649040	GCA_900636555.1	NCTC7868	Streptococcus gordonii
Bacteroides thetaiotaomicron	6.33756	4728	SAMN15547032	GCA_020091305.1	BFG-55	Bacteroides thetaiotaomicron
Lactobacillus acidophilus	1.99197	1790	SAMN03274004	GCA_000934625.1	FSI4	Lactobacillus acidophilus
Ligilactobacillus salivarius	2.32046	2080	SAMN02711722	GCA_000758365.1	JCM1046	Ligilactobacillus salivarius
Lachnospira eligens	3.01976	2826	SAMN09734368	GCA_003460195.1	AF18-47	Lachnospira eligens
Enterobacter cloacae	5.56276	5207	SAMD00194526	GCA_014169295.1	WP5-S18-CRE-02	Enterobacter cloacae
Phocaeicola vulgatus	5.00566	3972	SAMD00405044	GCA_020885775.1	MG01-07	Phocaeicola vulgatus
Parabacteroides distasonis	5.32869	4267	SAMN16451200	GCA_018288975.1	CL11T00C22	Parabacteroides distasonis
Bifidobacterium breve	2.46485	2023	SAMN06827913	GCA_002838585.1	CNCM I-4321	Bifidobacterium breve
Streptococcus sanguinis	2.33139	2156	SAMEA3649033	GCA_900475275.1	NCTC11086	Streptococcus sanguinis
Methanosphaera stadtmanae	1.32173	-	SAMEA7847178	GCA_905200445.1	ERR260183-bin.3	Methanosphaera stadtmanae
Finegoldia magna	2.06308	1879	SAMN22365122	GCA_020731325.1	FDAARGOS_1593	Finegoldia magna
Akkermansia muciniphila	3.20874	2582	SAMN18350237	GCA_018847615.1	Akk0496b	Akkermansia muciniphila
Latilactobacillus sakei	1.99457	1847	SAMN13698554	GCA_010092945.1	MBEL1397	Latilactobacillus sakei
[Eubacterium] rectale	3.29439	-	SAMN06546844	GCA_008680415.1	LMAG:40	[Eubacterium] rectale
Rothia mucilaginosa	2.25815	1710	SAMN08193715	GCA_002861015.1	UMB0024	Rothia mucilaginosa
Bacteroides finegoldii	5.8131	4596	SAMN15532491	GCA_015558155.1	D59t2_181005_D3	Bacteroides finegoldii
Phocaeicola dorei	5.51175	4233	SAMN13293896	GCA_013009675.1	JR01	Phocaeicola dorei
Phocaeicola plebeius	3.4263	2687	SAMN14913566	GCA_016902095.1	An475	Phocaeicola plebeius
Bacteroides eggerthii	3.91774	3184	SAMN15532903	GCA_015555985.1	D31t1_170403_F12	Bacteroides eggerthii
Dialister invisus	1.6732	1574	SAMN17800926	GCA_018364995.1	L3_131_000M1_dasL3_131_000M1_concoct_5	Dialister invisus
Ligilactobacillus ruminis	2.27851	2061	SAMN11946132	GCA_009679165.1	BIOML-A5	Ligilactobacillus ruminis
Holdemanella biformis	2.55313	2518	SAMN19731867	GCA_019131385.1	MSK.13.57	Holdemanella biformis
Bifidobacterium angulatum	1.46329	-	SAMEA7847197	GCA_905207115.1	ERR260192-bin.2	Bifidobacterium angulatum
Collinsella intestinalis	2.43863	2094	SAMN14913591	GCA_016901585.1	An719	Collinsella intestinalis
Phocaeicola coprophilus JCM 13816	3.85266	2674	SAMD00017008	GCA_001315745.1	JCM 13816	Phocaeicola coprophilus
Bifidobacterium pseudocatenulatum	2.30355	1828	SAMN20132667	GCA_020541825.1	YIT12820	Bifidobacterium pseudocatenulatum
Tyzzerella nexilis	3.18814	2978	SAMN09736681	GCA_003463185.1	OF02-4LB	Tyzzerella nexilis
Roseburia intestinalis	4.30304	3799	SAMN09734634	GCA_003474885.1	AF36-10AT	Roseburia intestinalis
Parabacteroides johnsonii	4.44894	3423	SAMN06473724	GCA_002161725.1	An42	Parabacteroides johnsonii
Bacteroides cellulosilyticus	6.90294	5029	SAMN09734556	GCA_003457665.1	AF29-17	Bacteroides cellulosilyticus
Dorea formicigenerans	3.36782	3115	SAMN09736494	GCA_003467665.1	AM37-5	Dorea formicigenerans
Veillonella dispar	2.04549	1826	SAMN04324900	GCA_001553315.1	DNF00926	Veillonella dispar
Bifidobacterium catenulatum	2.01979	1590	SAMN11944618	GCA_009160765.1	BIOML-A2	Bifidobacterium catenulatum
Hungatella hathewayi	7.70843	6680	SAMN09736922	GCA_003437645.1	TF09-11AC	Hungatella hathewayi
Roseburia inulinivorans	3.93639	3562	SAMN09736341	GCA_003470035.1	AM27-11	Roseburia inulinivorans
Oxalobacter formigenes HOxBLS	2.48839	2216	SAMN02463716	GCA_000158475.2	HOxBLS	Oxalobacter formigenes
Fusobacterium ulcerans	3.70105	3448	SAMN22167598	GCA_020590195.1	DFI.2.86	Fusobacterium ulcerans
Fusobacterium varium	3.28946	2878	SAMN15532394	GCA_015555635.1	1001254B_151014_B5	Fusobacterium varium
Fusobacterium mortiferum	2.66649	2536	SAMN15872581	GCA_021532115.1	ET45	Fusobacterium mortiferum
Actinomyces graevenitzii	1.9769	-	SAMEA9943388	GCA_916050455.1	ERR2764871_bin.3_metaWRAP_v1.1_MAG	Actinomyces graevenitzii
Ruminococcus bromii	2.18377	1982	SAMN09736594	GCA_003466725.1	AM46-2BH	Ruminococcus bromii
Megamonas hypermegale ART12/1	2.20994	2118	SAMEA3138358	GCA_000209975.1	ART12/1	Megamonas hypermegale
Faecalitalea cylindroides	1.90999	1894	SAMN14913597	GCA_016900755.1	An765	Faecalitalea cylindroides
Gordonibacter pamelaeae	3.43441	-	SAMEA7846947	GCA_905200415.1	ERR1600664-bin.56	Gordonibacter pamelaeae
Bacteroides xylanisolvens	6.577	5047	SAMN12788007	GCA_008710235.1	H204	Bacteroides xylanisolvens
[Clostridium] innocuum	3.27987	2909	SAMN22091681	GCA_020731165.1	FDAARGOS_1584	[Clostridium] innocuum
Veillonella parvula ATCC 17745	2.16347	1925	SAMN00009759	GCA_000177435.1	ATCC 17745	Veillonella parvula
Bilophila wadsworthia	4.26584	3663	SAMN17800787	GCA_018367825.1	L3_083_000G1_dasL3_083_000G1_concoct_56	Bilophila wadsworthia
Turicibacter sanguinis	2.97241	2707	SAMN15532363	GCA_015668915.1	1001262B_160229_D7	Turicibacter sanguinis
Streptococcus anginosus	1.98141	1820	SAMN16357499	GCA_016903355.1	FDAARGOS_1357	Streptococcus anginosus
Odoribacter splanchnicus	4.31437	3407	SAMN15532668	GCA_015554525.1	1001262B_160229_C6	Odoribacter splanchnicus
Coprococcus catus	3.55302	3259	SAMN12147383	GCA_018785195.1	MCC394	Coprococcus catus
Alistipes shahii	3.71824	3026	SAMN19731818	GCA_019132105.1	DFI.3.10	Alistipes shahii
Roseburia hominis	3.63075	3357	SAMN10863251	GCA_005845255.1	1001175st1_E3	Roseburia hominis
Enterocloster clostridioformis	6.23157	5570	SAMN09734744	GCA_003433765.1	AM07-19	Enterocloster clostridioformis
Enterocloster citroniae	6.63063	6025	SAMN10025246	GCA_020736995.1	AHG0002	Enterocloster citroniae
Citrobacter freundii	5.35748	4851	SAMN07944242	GCA_002786865.1	CRCB-101	Citrobacter freundii
Barnesiella intestinihominis	3.62965	2900	SAMN15532425	GCA_015551465.1	D31t1_170403_E6	Barnesiella intestinihominis
Alistipes indistinctus	2.78748	2277	SAMN17801582	GCA_018371905.1	L3_106_000M1_dasL3_106_000M1_metabat.metabat.50	Alistipes indistinctus
Sutterella wadsworthensis	2.94341	2334	SAMN14213975	GCA_011320145.1	3358	Sutterella wadsworthensis
Megamonas funiformis	2.32531	2158	SAMN09736972	GCA_003436485.1	TM04-24	Megamonas funiformis
Collinsella tanakaei	2.52772	2173	SAMN09736915	GCA_003436995.1	TF08-14	Collinsella tanakaei
Parasutterella excrementihominis	2.94888	2493	SAMN11946269	GCA_009719485.1	BIOML-A3	Parasutterella excrementihominis
Paraprevotella clara	3.63371	-	SAMEA7846792	GCA_905208765.1	ERR1430561-bin.48	Paraprevotella clara
Bacteroides clarus	4.1514	3427	SAMN15532689	GCA_015670525.1	1001275B_160808_B4	Bacteroides clarus
Succinatimonas hippei	2.11422	-	SAMEA7846435	GCA_905197835.1	ERR1190885-bin.3	Succinatimonas hippei
Phascolarctobacterium succinatutens	2.35195	2120	SAMN17800749	GCA_018368575.1	L3_082_033G1_dasL3_082_033G1_concoct_25	Phascolarctobacterium succinatutens
Streptococcus parasanguinis	2.12622	1936	SAMN11946363	GCA_009717715.1	BIOML-A8	Streptococcus parasanguinis
Haemophilus parainfluenzae	2.08946	1908	SAMN16409224	GCA_014931475.1	M1C113_1	Haemophilus parainfluenzae
Veillonella atypica	2.2249	2103	SAMN22167503	GCA_020559285.1	DFI.4.11	Veillonella atypica
Streptococcus australis	1.87934	1732	SAMN09631677	GCA_003943615.1	G1	Streptococcus australis
Streptococcus vestibularis	1.92768	1830	SAMN22167514	GCA_020593075.1	DFI.4.52	Streptococcus vestibularis
Bacteroides nordii	5.67064	4192	SAMN15533123	GCA_015551725.1	D41t1_190614_C5	Bacteroides nordii
Parabacteroides goldsteinii	6.87303	5421	SAMN15533065	GCA_015557085.1	1001713B170207_170306_B11	Parabacteroides goldsteinii
Bacteroides salyersiae	5.85729	4509	SAMN11943801	GCA_009025335.1	BIOML-A27	Bacteroides salyersiae
Bacteroides faecis	6.15279	4702	SAMN15532367	GCA_015557995.1	D59t2_181005_E8	Bacteroides faecis
Acidaminococcus intestini	2.23897	2031	SAMN02595304	GCA_000174215.1	D21	Acidaminococcus intestini
Anaerostipes hadrus	2.45973	2250	SAMEA5849529	GCA_902362395.1	MGYG-HGUT-00028	Anaerostipes hadrus
Flavonifractor plautii	3.81365	3611	SAMN03856234	GCA_002221645.1	YL31	Flavonifractor plautii
Alistipes finegoldii	3.5094	2918	SAMN11943113	GCA_008421235.1	BIOML-A1	Alistipes finegoldii
Prevotella stercorea	3.11765	2349	SAMEA5849717	GCA_902364475.1	MGYG-HGUT-00215	Prevotella stercorea
Limosilactobacillus mucosae	2.36967	2115	SAMEA5851823	GCA_902385785.1	MGYG-HGUT-02319	Limosilactobacillus mucosae
Megasphaera elsdenii	2.41227	2086	SAMN02999437	GCA_000763195.1	24-50	Megasphaera elsdenii
Phocaeicola massiliensis	4.66777	3963	SAMN15532475	GCA_015547505.1	D53t1_180928_C12	Phocaeicola massiliensis
Alistipes onderdonkii	3.75325	2993	SAMN19731803	GCA_019132625.1	DFI.2.11	Alistipes onderdonkii
Eubacterium ramulus	3.45637	3063	SAMN11946050	GCA_009680405.1	BIOML-A3	Eubacterium ramulus
Desulfovibrio desulfuricans	3.47382	2933	SAMN12147389	GCA_018785025.1	MCC432	Desulfovibrio desulfuricans
Alistipes senegalensis	3.39305	-	SAMN19224550	GCA_019425345.1	HRGM_Genome_0209	Alistipes senegalensis
Adlercreutzia equolifaciens	2.66331	2186	SAMN12229585	GCA_009874275.1	IPLA 37004	Adlercreutzia equolifaciens
Coprobacter fastidiosus	3.27638	2549	SAMN21194248	GCA_020742775.1	5892	Coprobacter fastidiosus
Enterobacter cloacae complex sp.	4.877	4536	SAMN02934530	GCA_000783675.2	FDAARGOS_77	Enterobacter cloacae
Alistipes communis	2.66459	-	SAMEA7847054	GCA_905209405.1	ERR1600743-bin.17	Alistipes communis
Alistipes communis	2.52779	2045	SAMN09684624	GCA_014849185.1	UBG051	Alistipes communis
Enterobacter cloacae complex sp.	4.89483	4558	SAMN04014906	GCA_002055735.1	AR_0065	Enterobacter cloacae
Coprobacter fastidiosus	3.1817	2743	SAMN08018826	GCA_003508305.1	UBA11482	Coprobacter fastidiosus
Adlercreutzia equolifaciens	2.68019	2204	SAMEA5851985	GCA_902387565.1	MGYG-HGUT-02480	Adlercreutzia equolifaciens
Alistipes senegalensis	3.16786	-	SAMEA7846954	GCA_905209185.1	ERR1600667-bin.21	Alistipes senegalensis
Desulfovibrio desulfuricans	3.64868	3196	SAMN22167590	GCA_020555025.1	DFI.2.30	Desulfovibrio desulfuricans
Eubacterium ramulus	3.24369	2829	SAMN12147401	GCA_018784765.1	MCC545	Eubacterium ramulus
Alistipes onderdonkii	3.75379	2997	SAMN19731817	GCA_019132495.1	DFI.2.90	Alistipes onderdonkii
Phocaeicola massiliensis	4.23043	3436	SAMN15532515	GCA_015549385.1	D40t1_170626_A9	Phocaeicola massiliensis
Citrobacter freundii complex sp. CFNIH2	5.34058	4852	SAMN03455929	GCA_002880615.1	CFNIH2	Citrobacter freundii
Megasphaera elsdenii	2.42903	2152	SAMN07503204	GCA_002276195.1	indica	Megasphaera elsdenii
Limosilactobacillus mucosae	1.88342	1753	SAMN05216545	GCA_900109445.1	KHPC15	Limosilactobacillus mucosae
Prevotella stercorea	3.50453	2892	SAMN15872564	GCA_021531355.1	An906	Prevotella stercorea
Alistipes finegoldii	3.53893	2958	SAMN19731805	GCA_019132335.1	DFI.2.16	Alistipes finegoldii
Flavonifractor plautii	3.76152	3554	SAMN06473680	GCA_002159865.1	An248	Flavonifractor plautii
Anaerostipes hadrus	2.98244	2764	SAMN12147336	GCA_018786165.1	MCC003	Anaerostipes hadrus
Acidaminococcus intestini	2.20904	-	SAMN06546887	GCA_008679575.1	LMAG:83	Acidaminococcus intestini
Bacteroides salyersiae	5.50785	4128	SAMN11943804	GCA_009025275.1	BIOML-A30	Bacteroides salyersiae
Parabacteroides goldsteinii	6.76914	5156	SAMEA8801277	GCA_910574435.1	A19_11.PG.DSS	Parabacteroides goldsteinii
Bacteroides nordii	5.72867	4407	SAMN15532416	GCA_015547605.1	D59t2_181005_G4	Bacteroides nordii
Streptococcus vestibularis	1.89801	1668	SAMN09736843	GCA_003438185.1	OM08-1	Streptococcus vestibularis
Streptococcus australis	2.02836	1862	SAMN15532930	GCA_015549825.1	1001713B170131_170501_C10	Streptococcus australis
Veillonella atypica	2.2125	2127	SAMN22167423	GCA_020560985.1	DFI.2.98	Veillonella atypica
Haemophilus parainfluenzae	2.02273	1847	SAMN16409277	GCA_014931295.1	M1C152_1	Haemophilus parainfluenzae
Streptococcus parasanguinis	1.94914	1786	SAMN11946361	GCA_009717765.1	BIOML-A6	Streptococcus parasanguinis
Phascolarctobacterium succinatutens	2.12125	-	SAMEA7848016	GCA_905208245.1	SRR413668-bin.4	Phascolarctobacterium succinatutens
Bacteroides clarus	4.16221	3286	SAMN15532989	GCA_015547015.1	D31t1_170403_D9	Bacteroides clarus
Parasutterella excrementihominis	2.9105	2451	SAMN11946275	GCA_009719325.1	BIOML-A9	Parasutterella excrementihominis
Collinsella tanakaei	2.49208	2146	SAMEA5850885	GCA_902374475.1	MGYG-HGUT-01382	Collinsella tanakaei
Megamonas funiformis	2.30361	2207	SAMN14913661	GCA_016899505.1	An949	Megamonas funiformis
Eggerthella lenta	3.26628	-	SAMN23789279	GCA_021378625.1	APC055-928-H3-3	Eggerthella lenta
Sutterella wadsworthensis	2.85101	2233	SAMN14213969	GCA_011320565.1	876h	Sutterella wadsworthensis
Alistipes indistinctus	2.53795	1962	SAMN17801241	GCA_018378745.1	L2_019_000M1_dasL2_019_000M1_concoct_24	Alistipes indistinctus
Barnesiella intestinihominis	3.48653	2780	SAMN15533347	GCA_015549655.1	D43t1_170807_A4	Barnesiella intestinihominis
Enterocloster clostridioformis	5.50047	4990	SAMEA5850889	GCA_902374585.1	MGYG-HGUT-01386	Enterocloster clostridioformis
Citrobacter freundii	5.60972	5210	SAMN15148750	GCA_013725165.1	RHBSTW-00942	Citrobacter freundii
Roseburia hominis	6.05657	5430	SAMEA3545242	GCA_001405875.1	2789STDY5608834	Roseburia hominis
Coprococcus catus	3.52233	2982	SAMN09734717	GCA_003433855.1	AF45-17	Coprococcus catus
Alistipes shahii	3.82199	3126	SAMN11943384	GCA_008416365.1	BIOML-A2	Alistipes shahii
Odoribacter splanchnicus	4.73286	3878	SAMN09736570	GCA_003466925.1	AM43-5	Odoribacter splanchnicus
Streptococcus anginosus	1.90454	1748	SAMEA3597592	GCA_901542485.1	NCTC11064	Streptococcus anginosus
Turicibacter sanguinis	2.95863	2723	SAMEA5849644	GCA_902363755.1	MGYG-HGUT-00143	Turicibacter sanguinis
Bilophila wadsworthia	4.01866	3450	SAMN21194353	GCA_020743955.1	2407	Bilophila wadsworthia
Veillonella parvula	2.1551	1895	SAMN22167488	GCA_020559605.1	DFI.7.67	Veillonella parvula
[Clostridium] innocuum	4.19291	-	SAMEA6831317	GCA_903181455.1	NZ_Clostridium_innocuum_9H7_BL_hyb	[Clostridium] innocuum
Bacteroides xylanisolvens	6.53176	4919	SAMN21887997	GCA_020257245.1	P14.E4	Bacteroides xylanisolvens
Faecalitalea cylindroides	1.87145	1846	SAMN15533085	GCA_015552165.1	D46t1_190503_F5	Faecalitalea cylindroides
Ruminococcus bromii	2.27609	2062	SAMN15532647	GCA_015550625.1	1001713B170207_170306_G10	Ruminococcus bromii
Actinomyces graevenitzii	1.93468	-	SAMEA10220476	GCA_916720025.1	SRR15235656_bin.17_metaWRAP_v1.1_MAG	Actinomyces graevenitzii
Fusobacterium varium ATCC 27725	3.2998	2939	SAMN02463688	GCA_000159915.2	ATCC 27725	Fusobacterium varium
Fusobacterium mortiferum	2.69145	2523	SAMEA5851990	GCA_902387645.1	MGYG-HGUT-02485	Fusobacterium mortiferum
Fusobacterium ulcerans	3.6629	3395	SAMN22167418	GCA_020593925.1	DFI.2.87	Fusobacterium ulcerans
Oxalobacter formigenes	2.35182	-	SAMEA7847087	GCA_905200605.1	ERR2013569-bin.13	Oxalobacter formigenes
Roseburia inulinivorans	3.63972	3295	SAMN09734476	GCA_003458535.1	AF24-4	Roseburia inulinivorans
Hungatella hathewayi	7.42115	6470	SAMN09734378	GCA_003435045.1	AF19-13AC	Hungatella hathewayi
Bifidobacterium catenulatum	2.06484	1665	SAMN11944617	GCA_009160805.1	BIOML-A1	Bifidobacterium catenulatum
Veillonella dispar	2.03346	1602	SAMEA5849716	GCA_902364435.1	MGYG-HGUT-00214	Veillonella dispar
Dorea formicigenerans	3.54596	3197	SAMEA5771502	GCA_902167765.1	Dorea_formicigenerans_SSTS_Bg7063	Dorea formicigenerans
Bacteroides cellulosilyticus	6.64206	4836	SAMN19374042	GCA_018917585.1	N101	Bacteroides cellulosilyticus
Prevotella copri	3.74714	2917	SAMN19158392	GCA_019249855.1	HDA03	Prevotella copri
Roseburia intestinalis	3.90241	3398	SAMN13039447	GCA_009759525.1	SNUG30017	Roseburia intestinalis
Parabacteroides johnsonii	4.63054	3585	SAMN19731826	GCA_019132015.1	DFI.3.86	Parabacteroides johnsonii
Tyzzerella nexilis	2.87523	-	SAMN06546835	GCA_008680635.1	LMAG:31	Tyzzerella nexilis
Bifidobacterium pseudocatenulatum	2.29294	1768	SAMN18520780	GCA_017743235.1	N2	Bifidobacterium pseudocatenulatum
Phocaeicola coprophilus JCM 13817	3.8551	2666	SAMD00017009	GCA_001315765.1	JCM 13817	Phocaeicola coprophilus
Collinsella intestinalis	2.4313	2099	SAMN14913589	GCA_016901635.1	An713	Collinsella intestinalis
Holdemanella biformis	2.56035	2484	SAMN09736541	GCA_003468025.1	AM42-13AC	Holdemanella biformis
Ligilactobacillus ruminis	2.17108	2008	SAMN09736943	GCA_003436835.1	TF10-9AT	Ligilactobacillus ruminis
Dialister invisus	1.83316	-	SAMEA8395259	GCA_905373435.1	SRR9217464-mag-bin.4	Dialister invisus
Phocaeicola plebeius	3.8891	3255	SAMN09736821	GCA_003438305.1	OM06-2	Phocaeicola plebeius
Phocaeicola dorei	5.51062	4231	SAMN13293898	GCA_013010095.1	JR03	Phocaeicola dorei
Bacteroides eggerthii	4.03707	3266	SAMN09736500	GCA_003467605.1	AM38-13	Bacteroides eggerthii
Bacteroides finegoldii	5.12053	4125	SAMN11943463	GCA_008571475.1	BIOML-A3	Bacteroides finegoldii
Acidaminococcus fermentans	2.06813	-	SAMN06451237	GCA_002320055.1	UBA1700	Acidaminococcus fermentans
Rothia mucilaginosa	2.23641	1695	SAMEA5664371	GCA_901875305.1	Rothia_mucilaginosa_BgEED27	Rothia mucilaginosa
[Eubacterium] rectale	3.3839	-	SAMN06546857	GCA_008680205.1	LMAG:53	[Eubacterium] rectale
Latilactobacillus sakei	2.07552	1955	SAMN07454401	GCA_002250035.1	WiKim0063	Latilactobacillus sakei
Akkermansia muciniphila	3.20872	2591	SAMN18350235	GCA_018847755.1	Akk0490	Akkermansia muciniphila
Finegoldia magna	2.02178	1835	SAMN09064769	GCA_003182075.1	DSM 20470	Finegoldia magna
Streptococcus sanguinis SK36	2.38843	2219	SAMN02604299	GCA_000014205.1	SK36	Streptococcus sanguinis
Bifidobacterium breve	2.46217	2011	SAMN06827976	GCA_002838505.1	DRBB28	Bifidobacterium breve
Parabacteroides distasonis	5.3113	4221	SAMN16451192	GCA_018289335.1	CL06T03C10	Parabacteroides distasonis
Enterobacter cloacae	5.31832	4929	SAMN04122808	GCA_003031445.1	109	Enterobacter cloacae
Ligilactobacillus salivarius	2.0172	1933	SAMN24563524	GCA_021432185.1	2102-15	Ligilactobacillus salivarius
Phocaeicola vulgatus	5.14101	3918	SAMN16357267	GCA_016766915.1	FDAARGOS_1098	Phocaeicola vulgatus
Lachnospira eligens	3.22216	3022	SAMEA3545341	GCA_001404435.1	2789STDY5834875	Lachnospira eligens
Lactobacillus acidophilus	1.99191	1773	SAMN07357495	GCA_002224305.1	ATCC 53544	Lactobacillus acidophilus
Bacteroides thetaiotaomicron	5.83076	4268	SAMN16451188	GCA_018291825.1	CL06T03C18	Bacteroides thetaiotaomicron
Streptococcus gordonii	2.19659	2009	SAMN11056398	GCA_009730535.1	FDAARGOS_683	Streptococcus gordonii
Ruminococcus albus 8	4.05216	3520	SAMN02436640	GCA_000178155.2	8	Ruminococcus albus
Coprococcus eutactus	3.0651	2726	SAMN22165302	GCA_020537925.1	MSK.18.75	Coprococcus eutactus
Bacteroides stercoris	3.90694	3111	SAMN14389528	GCA_019734215.1	K11	Bacteroides stercoris
Bacteroides uniformis ATCC 8492	4.7191	3638	SAMN00627060	GCA_000154205.1	ATCC 8492	Bacteroides uniformis
Parabacteroides merdae	4.58592	3535	SAMN10239578	GCA_004166975.1	bq_0049	Parabacteroides merdae
Bacteroides ovatus	6.42527	4705	SAMN16357377	GCA_016894185.1	FDAARGOS_1235	Bacteroides ovatus
Collinsella aerofaciens ATCC 25986	2.43987	2063	SAMN00627067	GCA_000169035.1	ATCC 25986	Collinsella aerofaciens
Enterocloster bolteae	6.56864	5980	SAMN22167345	GCA_020563055.1	DFI.1.207	Enterocloster bolteae
Desulfovibrio piger	2.60085	2176	SAMN08020064	GCA_003538575.1	UBA8858	Desulfovibrio piger
Bacteroides caccae ATCC 43185	4.56481	3503	SAMN00627055	GCA_000169015.1	ATCC 43185	Bacteroides caccae
Eubacterium ventriosum	2.62398	2333	SAMN09736563	GCA_003467015.1	AM43-2	Eubacterium ventriosum
Dorea longicatena	3.00237	2724	SAMN15532943	GCA_015558615.1	1001283B150210_160208_H7	Dorea longicatena
[Ruminococcus] gnavus	3.2069	3018	SAMN09734470	GCA_003459125.1	AF24-23LB	[Ruminococcus] gnavus
Anaerobutyricum hallii	3.3362	2865	SAMEA3545429	GCA_001406155.1	2789STDY5834966	Anaerobutyricum hallii
Schaalia odontolytica F0309	2.432	2002	SAMN00008754	GCA_000163415.1	F0309	Schaalia odontolytica
[Ruminococcus] torques	3.20774	2819	SAMEA5771512	GCA_902167665.1	Ruminococcus_torques_SSTS_Bg7063	[Ruminococcus] torques
Blautia obeum	3.79926	3518	SAMN09734919	GCA_003471125.1	AM22-9LB	Blautia obeum
Coprococcus comes	3.51313	3253	SAMN09734899	GCA_003471185.1	AM22-12LB	Coprococcus comes
Phocaeicola coprocola	4.26092	3556	SAMN19731898	GCA_019130795.1	MSK.16.21	Phocaeicola coprocola
[Ruminococcus] lactaris	2.87144	2629	SAMN22165142	GCA_020540285.1	MSK.18.64	[Ruminococcus] lactaris
Bacteroides intestinalis	5.8832	4338	SAMN09736695	GCA_003463015.1	OF03-26	Bacteroides intestinalis
Intestinibacter bartlettii	3.0392	2702	SAMN22165345	GCA_020708655.1	MSK.6.7	Intestinibacter bartlettii
Alistipes putredinis	2.65222	2378	SAMN17800810	GCA_018367415.1	L3_101_000M1_dasL3_101_000M1_maxbin2.maxbin.004	Alistipes putredinis
Anaerotruncus colihominis	3.71028	3547	SAMN15532706	GCA_015548045.1	D41t1_190614_F5	Anaerotruncus colihominis
Catenibacterium mitsuokai	2.27612	2229	SAMN19732086	GCA_019127215.1	MSK.21.72	Catenibacterium mitsuokai
Amedibacillus dolichus	1.5736	-	SAMN17614299	GCA_017850505.1	BBMGS-G03-102	Amedibacillus dolichus
[Eubacterium] siraeum	2.95799	-	SAMN15533133	GCA_015559785.1	D41t1_190614_D7	[Eubacterium] siraeum
Bifidobacterium bifidum	2.21037	1682	SAMN03271680	GCA_001281345.1	BF3	Bifidobacterium bifidum
Enterococcus faecium	3.29724	3066	SAMEA4885079	GCA_900639485.1	E7240	Enterococcus faecium
Streptococcus mutans	2.08525	1899	SAMN14397574	GCA_011765525.1	P6	Streptococcus mutans
Bifidobacterium animalis subsp. lactis	1.94414	1539	SAMN09858435	GCA_003428375.1	IDCC4301	Bifidobacterium animalis
Methanobrevibacter smithii	1.71242	1615	SAMEA5568008	GCA_901111125.1	PRJEB32190	Methanobrevibacter smithii
Klebsiella pneumoniae	5.97274	-	SAMEA3357303	GCA_904866515.1	KSB1_10B-sc-2280232	Klebsiella pneumoniae
Bifidobacterium dentium JCM 1195 = DSM 20436	2.66807	2097	SAMN05192536	GCA_900105745.1	DSM 20436	Bifidobacterium dentium
Faecalibacterium prausnitzii	2.87661	2622	SAMN16824733	GCA_019968055.1	Fp28	Faecalibacterium prausnitzii
Bifidobacterium adolescentis	2.17372	1692	SAMN03273368	GCA_000817995.1	BBMN23	Bifidobacterium adolescentis
Streptococcus mitis	1.90634	1760	SAMN03263069	GCA_001281025.1	KCOM 1350 (= ChDC B183)	Streptococcus mitis
Lactobacillus delbrueckii subsp. bulgaricus	1.86918	1625	SAMN10068249	GCA_003597655.1	KLDS1.0207	Lactobacillus delbrueckii
Streptococcus salivarius	2.32635	2003	SAMN02401019	GCA_002094975.1	ATCC 25975	Streptococcus salivarius
Streptococcus thermophilus	1.99325	1745	SAMN13106279	GCA_015190465.1	TK-P3A	Streptococcus thermophilus
Bacteroides fragilis	5.56581	4458	SAMN02730070	GCA_000710375.3	DCMOUH0017B	Bacteroides fragilis
Bifidobacterium longum	2.83275	2411	SAMEA5850795	GCA_902381625.1	MGYG-HGUT-01292	Bifidobacterium longum
Escherichia coli	5.778	5482	SAMN10604454	GCA_004358405.1	CFSAN027343	Escherichia coli
Staphylococcus aureus	3.07971	2944	SAMEA5047398	GCA_900607265.1	BPH2003	Staphylococcus aureus
Clostridium perfringens	3.50811	3084	SAMN18175737	GCA_020138395.1	CPLi 6-1	Clostridium perfringens
Lactococcus lactis	2.39809	2190	SAMN03025289	GCA_000761115.1	AI06	Lactococcus lactis
Lactococcus lactis	2.37509	2138	SAMN15183971	GCA_014334715.1	K_LL005	Lactococcus lactis
Clostridium perfringens	3.57123	3097	SAMN03372134	GCA_001579765.1	JP55	Clostridium perfringens
Staphylococcus aureus	3.05002	2894	SAMN08369990	GCA_004136255.1	M48	Staphylococcus aureus
Escherichia coli	5.76877	5415	SAMN08579598	GCA_003018575.1	2013C-4538	Escherichia coli
Bifidobacterium longum	2.4806	1973	SAMN02843216	GCA_000730205.1	BXY01	Bifidobacterium longum
Bacteroides fragilis	5.6057	4587	SAMN11056478	GCA_013267555.1	FDAARGOS_763	Bacteroides fragilis
Streptococcus thermophilus	1.98216	1704	SAMEA6957302	GCA_903890695.1	STH_CIRM_998	Streptococcus thermophilus
Streptococcus salivarius	2.19318	1919	SAMN06066182	GCA_009738205.1	ICDC1	Streptococcus salivarius
Lactobacillus delbrueckii subsp. bulgaricus	1.86818	1680	SAMN06046524	GCA_001953135.1	DSM 20080	Lactobacillus delbrueckii
Streptococcus mitis	1.86886	1684	SAMN11056399	GCA_009730515.1	FDAARGOS_684	Streptococcus mitis
Faecalibacterium prausnitzii	2.86893	2587	SAMN07764380	GCA_002586945.1	Indica	Faecalibacterium prausnitzii
Bifidobacterium adolescentis	2.17372	1693	SAMEA5851899	GCA_902386735.1	MGYG-HGUT-02395	Bifidobacterium adolescentis
Bifidobacterium dentium JCM 1195 = DSM 20436	2.61478	2088	SAMN02442045	GCA_000771725.1	DSM 20436	Bifidobacterium dentium
Klebsiella pneumoniae	5.63329	5047	SAMN05231874	GCA_002761315.1	P1428	Klebsiella pneumoniae
Methanobrevibacter smithii	1.78582	1706	SAMN12147416	GCA_018784305.1	MCC662	Methanobrevibacter smithii
Bifidobacterium animalis subsp. lactis	1.94407	1505	SAMN07488464	GCA_003390755.1	S7	Bifidobacterium animalis
Streptococcus mutans	2.08071	1889	SAMN14397575	GCA_011765505.1	S1	Streptococcus mutans
Enterococcus faecium	3.39217	3137	SAMN06472830	GCA_002025045.1	2014-VREF-268	Enterococcus faecium
Bifidobacterium bifidum	2.19372	1695	SAMN15324980	GCA_017894325.1	CNCM I-4319	Bifidobacterium bifidum
[Eubacterium] siraeum	2.66534	-	SAMEA7848053	GCA_905212255.1	SRR413693-bin.21	[Eubacterium] siraeum
Catenibacterium mitsuokai	2.27511	2221	SAMN19732091	GCA_019127235.1	MSK.21.82	Catenibacterium mitsuokai
Alistipes putredinis	2.37226	2038	SAMN05717213	GCA_001915335.1	CAG:67_53_122	Alistipes putredinis
Anaerotruncus colihominis	4.07935	3976	SAMN06473639	GCA_002160445.1	An175	Anaerotruncus colihominis
Intestinibacter bartlettii	3.2514	2870	SAMN22165357	GCA_020537265.1	MSK.17.26	Intestinibacter bartlettii
[Ruminococcus] lactaris	2.87068	2631	SAMN22165143	GCA_020540295.1	MSK.18.80	[Ruminococcus] lactaris
Phocaeicola coprocola	4.28241	3627	SAMN19731900	GCA_019130875.1	MSK.16.25	Phocaeicola coprocola
Coprococcus comes	3.33223	3114	SAMN14067776	GCA_013300635.1	MSK.17.21	Coprococcus comes
Bacteroides intestinalis	6.32827	4579	SAMN15533217	GCA_015554405.1	BSD2780120875b_170604_G9	Bacteroides intestinalis
Blautia obeum	3.29843	2943	SAMN09736534	GCA_003467325.1	AM41-5	Blautia obeum
[Ruminococcus] torques	2.7975	2451	SAMN11946333	GCA_009718265.1	BIOML-A1	[Ruminococcus] torques
Schaalia odontolytica	2.32351	-	SAMEA8395308	GCA_905373765.1	SRR9217492-mag-bin.9	Schaalia odontolytica
Anaerobutyricum hallii	3.77952	3263	SAMN09734715	GCA_003473385.1	AF45-14BH	Anaerobutyricum hallii
[Ruminococcus] gnavus	3.50137	3333	SAMN09734383	GCA_003459705.1	AF19-16AC	[Ruminococcus] gnavus
Dorea longicatena	3.12661	2866	SAMEA3545274	GCA_001405135.1	2789STDY5608866	Dorea longicatena
Desulfovibrio piger	2.583	-	SAMN10183273	GCA_004558695.1	W0P25.031	Desulfovibrio piger
Eubacterium ventriosum	2.76039	2429	SAMN12147405	GCA_018784655.1	MCC576	Eubacterium ventriosum
Enterocloster bolteae	6.45349	5757	SAMN15533147	GCA_015556085.1	D40t1_170626_F8	Enterocloster bolteae
Bacteroides caccae	5.47912	4371	SAMEA5852054	GCA_902388185.1	MGYG-HGUT-02549	Bacteroides caccae
Bacteroides ovatus	6.70704	4801	SAMEA4384067	GCA_900445505.1	NCTC11153	Bacteroides ovatus
Collinsella aerofaciens	2.62331	2229	SAMEA5935201	GCA_902501435.1	Collinsella_aerofaciens_MC2	Collinsella aerofaciens
Parabacteroides merdae	4.59526	3603	SAMN09734838	GCA_003470675.1	AM16-50	Parabacteroides merdae
Bacteroides stercoris	4.11921	3431	SAMN15533129	GCA_015551965.1	1001136B_160425_B8	Bacteroides stercoris
Coprococcus eutactus	3.05939	2673	SAMN14067744	GCA_013300105.1	MSK.18.68	Coprococcus eutactus
Bacteroides uniformis	5.4545	4239	SAMN17142194	GCA_018704025.1	PtFD3Pch2	Bacteroides uniformis
Ruminococcus albus	2.85438	2605	SAMN22165346	GCA_020740265.1	MSK.6.9	Ruminococcus albus
Streptococcus gordonii	2.1901	2031	SAMN03445771	GCA_000970665.2	IE35	Streptococcus gordonii
Lactobacillus acidophilus	1.9912	1788	SAMN05631052	GCA_002286215.1	LA1	Lactobacillus acidophilus
Bacteroides thetaiotaomicron	6.2189	4558	SAMN13450465	GCA_016117715.1	FDAARGOS_935	Bacteroides thetaiotaomicron
Lachnospira eligens	2.95351	2713	SAMN09734626	GCA_003474935.1	AF35-21	Lachnospira eligens
Ligilactobacillus salivarius	2.02871	1828	SAMN22202533	GCA_020535185.1	AR809	Ligilactobacillus salivarius
Enterobacter cloacae	5.26528	4890	SAMN15148601	GCA_013750175.1	RHBSTW-00399	Enterobacter cloacae
Phocaeicola vulgatus	5.35953	4318	SAMN16357268	GCA_016766935.1	FDAARGOS_1099	Phocaeicola vulgatus
Parabacteroides distasonis	5.17996	4088	SAMD00169831	GCA_006739545.1	NBRC 113806	Parabacteroides distasonis
Bifidobacterium breve	2.43509	1975	SAMN07160978	GCA_002838705.1	DRBB29	Bifidobacterium breve
Streptococcus sanguinis	2.30261	2174	SAMN03480625	GCA_001593525.1	NCTC 7863	Streptococcus sanguinis
Finegoldia magna	1.98674	1827	SAMEA5850794	GCA_902373555.1	MGYG-HGUT-01291	Finegoldia magna
Akkermansia muciniphila	3.17462	2535	SAMN18350268	GCA_018847015.1	Akk2750	Akkermansia muciniphila
Latilactobacillus sakei	2.05646	1932	SAMEA104285093	GCA_900234405.1	MFPB19	Latilactobacillus sakei
[Eubacterium] rectale	3.09631	2802	SAMN09734675	GCA_003474615.1	AF38-24	[Eubacterium] rectale
Rothia mucilaginosa	2.27564	1729	SAMN03197461	GCA_001064265.1	268_RMUC	Rothia mucilaginosa
Acidaminococcus fermentans	2.3581	-	SAMN19224687	GCA_019424755.1	HRGM_Genome_1265	Acidaminococcus fermentans
Bacteroides finegoldii	5.14101	4159	SAMN11943461	GCA_008571525.1	BIOML-A1	Bacteroides finegoldii
Phocaeicola dorei CL03T12C01	5.31037	4014	SAMN03737480	GCA_001640865.1	CL03T12C01	Phocaeicola dorei
Phocaeicola plebeius	4.22178	3419	SAMN09736575	GCA_003467165.1	AM43-9BH	Phocaeicola plebeius
Bacteroides eggerthii	3.74138	2884	SAMN15532406	GCA_015555125.1	D53t1_180928_E5	Bacteroides eggerthii
Dialister invisus	2.58998	-	SAMEA6784267	GCA_902836805.1	MGYG-HGUT-04872	Dialister invisus
Ligilactobacillus ruminis	2.30336	2119	SAMN11946131	GCA_009679205.1	BIOML-A4	Ligilactobacillus ruminis
Holdemanella biformis	2.52095	2374	SAMN09734439	GCA_003459285.1	AF22-10AC	Holdemanella biformis
Collinsella intestinalis	1.88527	1558	SAMN17800881	GCA_018365915.1	L3_128_245G1_dasL3_128_245G1_concoct_49	Collinsella intestinalis
Phocaeicola coprophilus	2.97698	-	SAMEA7847715	GCA_905203975.1	ERR414376-bin.13	Phocaeicola coprophilus
Bifidobacterium pseudocatenulatum	2.19239	1657	SAMN08116046	GCA_003952825.1	12	Bifidobacterium pseudocatenulatum
Tyzzerella nexilis	2.73874	2467	SAMN17801364	GCA_018376305.1	L3_069_000G1_dasL3_069_000G1_metabat.metabat.59	Tyzzerella nexilis
Roseburia intestinalis	4.34827	3846	SAMN11946328	GCA_009718345.1	BIOML-A1	Roseburia intestinalis
Parabacteroides johnsonii	4.24499	3229	SAMN15532635	GCA_015548455.1	1001275B_160808_A11	Parabacteroides johnsonii
Prevotella copri	3.56439	2873	SAMN12583268	GCA_009494955.1	BVe41219	Prevotella copri
Bacteroides cellulosilyticus	6.87414	5038	SAMN09734335	GCA_003460035.1	AF17-25	Bacteroides cellulosilyticus
Dorea formicigenerans	3.26953	2973	SAMN09734571	GCA_003475555.1	AF31-13BH	Dorea formicigenerans
Veillonella dispar	2.70864	2479	SAMN11946667	GCA_009710805.1	BIOML-A3	Veillonella dispar
Bifidobacterium catenulatum	2.15369	1727	SAMN15533237	GCA_015548935.1	BSD2780120875_150330_A3	Bifidobacterium catenulatum
Hungatella hathewayi	6.98781	6098	SAMN15532448	GCA_015553645.1	1001285H_161024_A12	Hungatella hathewayi
Roseburia inulinivorans	4.0091	3664	SAMN09736548	GCA_003467265.1	AM42-1AC	Roseburia inulinivorans
Oxalobacter formigenes	2.35877	-	SAMN19224697	GCA_019424645.1	HRGM_Genome_1325	Oxalobacter formigenes
Fusobacterium ulcerans	3.59873	3273	SAMN09736664	GCA_003463295.1	OF01-15LB	Fusobacterium ulcerans
Fusobacterium mortiferum	2.70234	2513	SAMN09736297	GCA_003470805.1	AM25-1	Fusobacterium mortiferum
Fusobacterium varium	4.12284	3686	SAMD00073606	GCA_002356455.1	Fv113-g1	Fusobacterium varium
Actinomyces graevenitzii	1.78665	1475	SAMN14570566	GCA_015259495.1	JCVI_32_bin.45	Actinomyces graevenitzii
Ruminococcus bromii	2.18356	2028	SAMN09734287	GCA_003464295.1	AF15-36	Ruminococcus bromii
Faecalitalea cylindroides	1.94643	1927	SAMEA5850958	GCA_902375185.1	MGYG-HGUT-01455	Faecalitalea cylindroides
Megamonas hypermegale	2.48827	-	SAMN19225206	GCA_019416965.1	HRGM_Genome_3513	Megamonas hypermegale
Bacteroides xylanisolvens	6.48748	4869	SAMN21888006	GCA_020257025.1	P15.E10	Bacteroides xylanisolvens
[Clostridium] innocuum	4.82542	-	SAMEA4623331	GCA_902166045.1	4928STDY7387914	[Clostridium] innocuum
Veillonella parvula	2.07458	1797	SAMN14389591	GCA_019731115.1	K63	Veillonella parvula
Turicibacter sanguinis	2.9546	2635	SAMN15533167	GCA_015550385.1	BSD2780120874b_170522_F12	Turicibacter sanguinis
Streptococcus anginosus C238	2.23364	2005	SAMN02603663	GCA_000463505.1	C238	Streptococcus anginosus
Odoribacter splanchnicus	4.3504	3434	SAMN15532798	GCA_015553175.1	D31t1_170403_C11	Odoribacter splanchnicus
Alistipes shahii	3.35989	2741	SAMN11943383	GCA_008416385.1	BIOML-A1	Alistipes shahii
Coprococcus catus	2.63548	-	SAMEA7846651	GCA_905202465.1	ERR1430433-bin.26	Coprococcus catus
Roseburia hominis	3.00898	-	SAMEA7848118	GCA_905203825.1	SRR413760-bin.12	Roseburia hominis
Citrobacter freundii	5.54604	5214	SAMN11505996	GCA_014725915.1	N16-03880	Citrobacter freundii
Enterocloster clostridioformis	5.2703	4833	SAMN14067583	GCA_013304225.1	MSK.2.78	Enterocloster clostridioformis
Alistipes indistinctus	3.38033	2780	SAMN09684577	GCA_014845605.1	UBG196	Alistipes indistinctus
Sutterella wadsworthensis	2.96544	2353	SAMEA5850864	GCA_902374255.1	MGYG-HGUT-01361	Sutterella wadsworthensis
Barnesiella intestinihominis	2.28212	1801	SAMN09684647	GCA_014847765.1	UBG078	Barnesiella intestinihominis
Eggerthella lenta	3.25876	-	SAMN23789468	GCA_021378725.1	APC-F2-3	Eggerthella lenta
Megamonas funiformis	2.24478	2095	SAMEA5851788	GCA_902385385.1	MGYG-HGUT-02284	Megamonas funiformis
Collinsella tanakaei	2.53699	2195	SAMN14913625	GCA_016900195.1	An804	Collinsella tanakaei
Parasutterella excrementihominis	3.07722	2653	SAMN11946271	GCA_009719425.1	BIOML-A5	Parasutterella excrementihominis
Phascolarctobacterium succinatutens	2.10372	-	SAMN17614270	GCA_017851075.1	BBSGM-G02-101	Phascolarctobacterium succinatutens
Bacteroides clarus	4.04548	3252	SAMN09734385	GCA_003459675.1	AF19-1AC	Bacteroides clarus
Streptococcus parasanguinis	2.13006	1942	SAMN11946369	GCA_009717575.1	BIOML-A14	Streptococcus parasanguinis
Haemophilus parainfluenzae	2.01814	1840	SAMN16409282	GCA_014931275.1	M1C160_1	Haemophilus parainfluenzae
Veillonella atypica	2.18929	1956	SAMN09946802	GCA_003605975.1	KHUD_V1	Veillonella atypica
Streptococcus australis	1.95847	1786	SAMN15532770	GCA_015559825.1	D55t1_190419_A7	Streptococcus australis
Streptococcus vestibularis	1.89801	1668	SAMEA5851806	GCA_902385605.1	MGYG-HGUT-02302	Streptococcus vestibularis
Bacteroides nordii	5.61848	4177	SAMN15533332	GCA_015548795.1	D6t1_180914_C9	Bacteroides nordii
Parabacteroides goldsteinii	6.78529	5196	SAMN16540211	GCA_015234935.1	19428wG3_P14	Parabacteroides goldsteinii
Bacteroides salyersiae	5.63837	4226	SAMN15533328	GCA_015556865.1	D59t2_181005_C12	Bacteroides salyersiae
Bacteroides faecis	6.14654	4747	SAMN09736755	GCA_003439395.1	OM02-29	Bacteroides faecis
Acidaminococcus intestini	2.11851	1893	SAMN17800724	GCA_018369135.1	L3_106_000M1_dasL3_106_000M1_concoct_15	Acidaminococcus intestini
Anaerostipes hadrus	3.159	2928	SAMEA3545422	GCA_001405635.1	2789STDY5834959	Anaerostipes hadrus
Flavonifractor plautii	3.73538	3521	SAMN15532618	GCA_015553885.1	D52t1_170925_G2	Flavonifractor plautii
Alistipes finegoldii	3.52971	2939	SAMN19731802	GCA_019132745.1	DFI.2.10	Alistipes finegoldii
Prevotella stercorea	2.70321	2027	SAMN09684614	GCA_014848435.1	UBG035	Prevotella stercorea
Limosilactobacillus mucosae	1.88067	1758	SAMN05216430	GCA_900103925.1	WCC8	Limosilactobacillus mucosae
Megasphaera elsdenii	2.42903	2153	SAMEA5852052	GCA_902388255.1	MGYG-HGUT-02547	Megasphaera elsdenii
Phocaeicola massiliensis	4.33921	3635	SAMN15532693	GCA_015670245.1	D43t1_170807_F2	Phocaeicola massiliensis
Alistipes onderdonkii	3.76132	3014	SAMN19731813	GCA_019132515.1	DFI.2.5	Alistipes onderdonkii
Eubacterium ramulus	3.44714	3038	SAMEA5850959	GCA_902375155.1	MGYG-HGUT-01456	Eubacterium ramulus
Desulfovibrio desulfuricans	3.69378	3295	SAMN22167414	GCA_020561235.1	DFI.2.73	Desulfovibrio desulfuricans
Alistipes senegalensis	3.17624	2492	SAMN09684587	GCA_014849025.1	UBG001	Alistipes senegalensis
Adlercreutzia equolifaciens	2.84311	2383	SAMN17800640	GCA_018370815.1	L3_105_000M1_dasL3_105_000M1_concoct_33	Adlercreutzia equolifaciens
Enterobacter cloacae complex sp.	5.29019	4960	SAMEA104700141	GCA_900322725.1	C45	Enterobacter cloacae
Alistipes communis	1.99087	1684	SAMN08019768	GCA_003523245.1	UBA11511	Alistipes communis
Alistipes communis	2.36892	1962	SAMN21194344	GCA_020743175.1	ChiSxjej6B18-17944	Alistipes communis
Enterobacter cloacae complex sp.	4.98081	4581	SAMN04014934	GCA_003053755.1	AR_0093	Enterobacter cloacae
Adlercreutzia equolifaciens	2.65532	-	SAMEA7846944	GCA_905208915.1	ERR1600663-bin.47	Adlercreutzia equolifaciens
Desulfovibrio desulfuricans	3.66492	3230	SAMN22167413	GCA_020561375.1	DFI.2.72	Desulfovibrio desulfuricans
Eubacterium ramulus	3.48764	3102	SAMN03023752	GCA_003122485.1	21	Eubacterium ramulus
Alistipes onderdonkii	3.26532	2595	SAMN10240013	GCA_009663755.1	D10-10	Alistipes onderdonkii
Phocaeicola massiliensis	4.39999	3614	SAMN19732053	GCA_019127875.1	MSK.20.40	Phocaeicola massiliensis
Megasphaera elsdenii	2.55913	2288	SAMN14604114	GCA_012928525.1	WCA-386-APC-2A	Megasphaera elsdenii
Limosilactobacillus mucosae	1.88276	1751	SAMN05216461	GCA_900114225.1	KHPX11	Limosilactobacillus mucosae
Prevotella stercorea	2.62952	2161	SAMN17370513	GCA_016775315.1	30NH	Prevotella stercorea
Alistipes finegoldii	3.50237	2911	SAMN10239561	GCA_004167925.1	aa_0143	Alistipes finegoldii
Flavonifractor plautii	4.20645	3958	SAMN15533008	GCA_015553115.1	1001283B150304_161114_B1	Flavonifractor plautii
Anaerostipes hadrus	2.83074	2592	SAMN14067640	GCA_013302745.1	MSK.11.31	Anaerostipes hadrus
Acidaminococcus intestini	2.21466	-	SAMEA7848103	GCA_905213555.1	SRR413753-bin.12	Acidaminococcus intestini
Bacteroides faecis	6.14654	4748	SAMEA5851785	GCA_902385395.1	MGYG-HGUT-02281	Bacteroides faecis
Bacteroides salyersiae WAL 10018 = DSM 18765 = JCM 12988	5.83142	4414	SAMEA5128821	GCA_900624765.1	Bacteroides salyersiae 82A3	Bacteroides salyersiae
Parabacteroides goldsteinii	6.75165	5164	SAMN10024784	GCA_003670235.1	0.1X-D42-15	Parabacteroides goldsteinii
Bacteroides nordii	5.735	4427	SAMN15532537	GCA_015668975.1	1001713B170221_170320_G1	Bacteroides nordii
Streptococcus vestibularis	2.01252	1843	SAMN03196967	GCA_001068405.1	1005_STHE	Streptococcus vestibularis
Streptococcus australis	1.85875	1724	SAMN09631676	GCA_003943625.1	A13	Streptococcus australis
Veillonella atypica	2.07856	1823	SAMEA5664382	GCA_901875535.1	Veillonella_atypica_BgEED38	Veillonella atypica
Haemophilus parainfluenzae	2.01525	1832	SAMN16409271	GCA_014931315.1	M1C149_1	Haemophilus parainfluenzae
Streptococcus parasanguinis	2.04072	1873	SAMN11946373	GCA_009717525.1	BIOML-A18	Streptococcus parasanguinis
Bacteroides clarus	4.21757	3418	SAMN06473725	GCA_002161685.1	An43	Bacteroides clarus
Parasutterella excrementihominis	2.86511	2404	SAMN11946274	GCA_009719395.1	BIOML-A8	Parasutterella excrementihominis
Phascolarctobacterium succinatutens CAG:287	2.39518	2225	SAMEA2272651	GCA_000434895.1	-	Phascolarctobacterium succinatutens
Collinsella tanakaei	2.59496	2175	SAMN14913588	GCA_016901655.1	An712	Collinsella tanakaei
Megamonas funiformis	2.53456	2454	SAMN16401880	GCA_014982875.1	DSM 110965	Megamonas funiformis
Eggerthella lenta	3.59628	3042	SAMN08365979	GCA_003339945.1	UCSF2243	Eggerthella lenta
Alistipes indistinctus	2.52587	-	SAMEA8805344	GCA_910584135.1	MGBC119075	Alistipes indistinctus
Barnesiella intestinihominis	3.02456	2337	SAMN21194264	GCA_020743035.1	CHK135-1199	Barnesiella intestinihominis
Sutterella wadsworthensis	2.8878	2283	SAMN14213966	GCA_011320615.1	831h	Sutterella wadsworthensis
Enterocloster citroniae	6.00545	5322	SAMN11294568	GCA_015152415.1	SIG283	Enterocloster citroniae
Enterocloster clostridioformis	5.20055	4667	SAMN14067580	GCA_013304255.1	MSK.2.59	Enterocloster clostridioformis
Citrobacter freundii	5.53254	4986	SAMN15148536	GCA_013614655.1	RHBSTW-00200	Citrobacter freundii
Roseburia hominis	3.05971	-	SAMN12905161	GCA_014864835.1	COPD214	Roseburia hominis
Alistipes shahii	3.47641	2919	SAMN15634165	GCA_015556995.1	D40t1_170626_H5	Alistipes shahii
Coprococcus catus	2.77054	2458	SAMN09684607	GCA_014848515.1	UBG028	Coprococcus catus
Odoribacter splanchnicus	4.69679	3803	SAMN06473721	GCA_002159415.1	An39	Odoribacter splanchnicus
Streptococcus anginosus subsp. whileyi MAS624	2.12228	1930	SAMD00061060	GCA_000478925.1	MAS624	Streptococcus anginosus
Turicibacter sanguinis	3.30392	3111	SAMN15532896	GCA_015668895.1	1001283B150225_161107_B8	Turicibacter sanguinis
Veillonella parvula	2.09617	1857	SAMN22167487	GCA_020559585.1	DFI.7.66	Veillonella parvula
[Clostridium] innocuum	4.56434	4398	SAMN04487929	GCA_003149285.1	NLAE-zl-G197	[Clostridium] innocuum
Bacteroides xylanisolvens	6.38666	4813	SAMN21887990	GCA_020257345.1	P13.G9	Bacteroides xylanisolvens
Megamonas hypermegale	2.37301	-	SAMN06453771	GCA_002314325.1	UBA1814	Megamonas hypermegale
Faecalitalea cylindroides	1.82475	1832	SAMN15533128	GCA_015552045.1	1001270H_150608_A3	Faecalitalea cylindroides
Ruminococcus bromii	2.25297	2068	SAMN11946330	GCA_009718385.1	BIOML-A2	Ruminococcus bromii
Actinomyces graevenitzii	1.95156	-	SAMEA8391442	GCA_905369945.1	DRR046100-mag-bin.3	Actinomyces graevenitzii
Fusobacterium mortiferum	2.71636	2605	SAMN15872548	GCA_021531635.1	An874	Fusobacterium mortiferum
Fusobacterium ulcerans	3.5932	-	SAMEA7847925	GCA_905201875.1	SRR341588-bin.2	Fusobacterium ulcerans
Roseburia inulinivorans	4.0091	3664	SAMEA5849773	GCA_902364955.1	MGYG-HGUT-00271	Roseburia inulinivorans
Hungatella hathewayi	7.47019	6628	SAMEA5849651	GCA_902363795.1	MGYG-HGUT-00150	Hungatella hathewayi
Bifidobacterium catenulatum	2.17263	1721	SAMEA5771532	GCA_902167655.1	NZ_Bifidobacterium_catenulatum_BCJG468_a2_mod	Bifidobacterium catenulatum
Veillonella dispar	2.10024	1853	SAMN17801087	GCA_018381935.1	L2_023_037G1_dasL2_023_037G1_maxbin2.maxbin.002	Veillonella dispar
Dorea formicigenerans	3.45685	3137	SAMN09734400	GCA_003459565.1	AF19-4AC	Dorea formicigenerans
Bacteroides cellulosilyticus	7.19079	5371	SAMN11943425	GCA_008572225.1	BIOML-A7	Bacteroides cellulosilyticus
Prevotella copri	3.92056	3089	SAMN07313576	GCA_002224675.1	Indica	Prevotella copri
Parabacteroides johnsonii	4.46679	3476	SAMN15532407	GCA_015555205.1	D43t1_170807_H1	Parabacteroides johnsonii
Roseburia intestinalis	4.33793	3848	SAMN09736561	GCA_003467035.1	AM43-11	Roseburia intestinalis
Tyzzerella nexilis	5.47759	5134	SAMN22165323	GCA_020740285.1	MSK.23.38	Tyzzerella nexilis
Phocaeicola coprophilus	2.78958	-	SAMN19224754	GCA_019412265.1	HRGM_Genome_1462	Phocaeicola coprophilus
Bifidobacterium pseudocatenulatum DSM 20438 = JCM 1200 = LMG 10505	2.30481	1738	SAMN00008796	GCA_000173435.1	DSM 20438	Bifidobacterium pseudocatenulatum
Collinsella intestinalis	1.8006	-	SAMEA7846521	GCA_905205315.1	ERR1297838-bin.10	Collinsella intestinalis
Holdemanella biformis	2.41592	2371	SAMEA5851215	GCA_902377625.1	MGYG-HGUT-01711	Holdemanella biformis
Ligilactobacillus ruminis	2.13109	1889	SAMN11946133	GCA_009679155.1	BIOML-A6	Ligilactobacillus ruminis
Dialister invisus	2.00004	1974	SAMN14570731	GCA_015256265.1	JCVI_32_bin.14	Dialister invisus
Bacteroides eggerthii	4.13059	3339	SAMN14260635	GCA_019733495.1	FSDTA-HCK-B-9	Bacteroides eggerthii
Phocaeicola plebeius	4.29124	3490	SAMN09736573	GCA_003466905.1	AM43-8	Phocaeicola plebeius
Phocaeicola dorei DSM 17855	5.56622	4293	SAMN00000029	GCA_000156075.1	DSM 17855	Phocaeicola dorei
Bacteroides finegoldii	5.00461	4026	SAMN11943467	GCA_008571355.1	BIOML-A7	Bacteroides finegoldii
Acidaminococcus fermentans	1.91413	-	SAMN06453519	GCA_002481445.1	UBA7757	Acidaminococcus fermentans
Rothia mucilaginosa	2.32343	1746	SAMN03197400	GCA_001063995.1	207_RMUC	Rothia mucilaginosa
[Eubacterium] rectale	3.37374	3083	SAMN09736536	GCA_003468065.1	AM42-1	[Eubacterium] rectale
Latilactobacillus sakei	2.03252	1936	SAMN08135309	GCA_003288195.1	WiKim0072	Latilactobacillus sakei
Akkermansia muciniphila	3.17461	2538	SAMN18350236	GCA_018847695.1	Akk0496a	Akkermansia muciniphila
Finegoldia magna	1.90007	1739	SAMN21218877	GCA_020297555.1	FDAARGOS_1521	Finegoldia magna
Streptococcus sanguinis SK1 = NCTC 7863	2.28048	2135	SAMN00253318	GCA_000194945.1	SK1	Streptococcus sanguinis
Bifidobacterium breve	2.43508	1976	SAMN06827975	GCA_002838445.1	DRBB27	Bifidobacterium breve
Parabacteroides distasonis	4.95232	3900	SAMN11642307	GCA_006149185.1	CavFT-hAR46	Parabacteroides distasonis
Phocaeicola vulgatus	5.65882	4642	SAMN16451197	GCA_018492915.1	CL11T00C01	Phocaeicola vulgatus
Lachnospira eligens	3.2092	3065	SAMN09734654	GCA_003474735.1	AF36-7BH	Lachnospira eligens
Ligilactobacillus salivarius	2.08359	1882	SAMN05277751	GCA_001723525.1	CICC 23174	Ligilactobacillus salivarius
Bacteroides thetaiotaomicron	6.28377	4711	SAMD00198302	GCA_012151035.1	F9-2	Bacteroides thetaiotaomicron
Lactobacillus acidophilus NCFM	1.99356	1762	SAMN02603047	GCA_000011985.1	NCFM	Lactobacillus acidophilus
Streptococcus gordonii	2.1548	1997	SAMN16357597	GCA_019047505.1	FDAARGOS 1455	Streptococcus gordonii
Ruminococcus albus	3.4306	2822	SAMN11294817	GCA_015067065.1	SIG532	Ruminococcus albus
Coprococcus eutactus	3.05839	2673	SAMN14067795	GCA_013299605.1	MSK.18.32	Coprococcus eutactus
Bacteroides stercoris	4.33164	3544	SAMN09734499	GCA_003458395.1	AF25-30AC	Bacteroides stercoris
Parabacteroides merdae	5.00847	3971	SAMN15532615	GCA_015554045.1	1001302B_160321_F2	Parabacteroides merdae
Collinsella aerofaciens	2.24318	1900	SAMN19732221	GCA_019041595.1	MSK.8.35	Collinsella aerofaciens
Bacteroides ovatus	6.7245	4816	SAMN08570052	GCA_002959635.1	ATCC 8483	Bacteroides ovatus
Enterocloster bolteae	6.14441	5387	SAMN09734538	GCA_003458165.1	AF27-9	Enterocloster bolteae
Eubacterium ventriosum	2.7412	2347	SAMN15533193	GCA_015559235.1	D43t1_170807_H10	Eubacterium ventriosum
Desulfovibrio piger	2.56564	2148	SAMN17801608	GCA_018371385.1	L2_026_000M1_dasL2_026_000M1_metabat.metabat.20	Desulfovibrio piger
Dorea longicatena	3.12661	2866	SAMEA5849539	GCA_902362525.1	MGYG-HGUT-00038	Dorea longicatena
[Ruminococcus] gnavus	3.18821	2916	SAMN15533198	GCA_015559445.1	BSD2780120874_150323_G6	[Ruminococcus] gnavus
Anaerobutyricum hallii	3.28661	2822	SAMN12147400	GCA_018784745.1	MCC544	Anaerobutyricum hallii
Schaalia odontolytica	2.35615	-	SAMEA9943314	GCA_916049885.1	ERR2764920_bin.2_metaWRAP_v1.1_MAG	Schaalia odontolytica
[Ruminococcus] torques	3.01091	2653	SAMN11946337	GCA_009718215.1	BIOML-A5	[Ruminococcus] torques
Blautia obeum	3.48866	3154	SAMN09734457	GCA_003458635.1	AF24-10LB	Blautia obeum
Bacteroides intestinalis	6.07066	4570	SAMN15532980	GCA_015546945.1	1001095IJ_161003_E8	Bacteroides intestinalis
Coprococcus comes	3.37288	3160	SAMN14067791	GCA_013299545.1	MSK.17.85	Coprococcus comes
Phocaeicola coprocola	4.21232	3545	SAMN19731909	GCA_019130775.1	MSK.16.36	Phocaeicola coprocola
[Ruminococcus] lactaris	2.86605	2651	SAMN22165139	GCA_020540365.1	MSK.18.24	[Ruminococcus] lactaris
Intestinibacter bartlettii	3.25004	2870	SAMN22165358	GCA_020537215.1	MSK.17.68	Intestinibacter bartlettii
Anaerotruncus colihominis	4.0876	3945	SAMN06473638	GCA_002160465.1	An174	Anaerotruncus colihominis
Alistipes putredinis	2.16514	-	SAMEA7846853	GCA_905196785.1	ERR1600584-bin.43	Alistipes putredinis
Catenibacterium mitsuokai	2.27622	2231	SAMN19732084	GCA_019127355.1	MSK.21.70	Catenibacterium mitsuokai
[Eubacterium] siraeum	2.7123	-	SAMN15532841	GCA_015561015.1	D53t1_180928_F8	[Eubacterium] siraeum
Bifidobacterium bifidum	2.17889	1596	SAMD00078313	GCA_003573895.1	TMC 3115	Bifidobacterium bifidum
Enterococcus faecium	3.17621	2865	SAMD00324535	GCA_019977495.1	AA620	Enterococcus faecium
Streptococcus mutans	2.05005	1837	SAMN12441283	GCA_008831365.1	UA140	Streptococcus mutans
Bifidobacterium animalis subsp. lactis	1.94354	1538	SAMN20586788	GCA_019576095.1	i797	Bifidobacterium animalis
Methanobrevibacter smithii	1.71838	1638	SAMEA2796325	GCA_000824705.1	ACE6	Methanobrevibacter smithii
Klebsiella pneumoniae	6.01336	5676	SAMN20928635	GCA_019823935.1	KP18-2073	Klebsiella pneumoniae
Bifidobacterium dentium	2.64208	2093	SAMEA5850857	GCA_902374185.1	MGYG-HGUT-01354	Bifidobacterium dentium
Bifidobacterium adolescentis	2.20499	1662	SAMEA4362428	GCA_900445615.1	NCTC11814	Bifidobacterium adolescentis
Faecalibacterium prausnitzii	2.83389	2541	SAMN08452073	GCA_003293635.1	942/30-2	Faecalibacterium prausnitzii
Streptococcus mitis B6	2.14661	1944	SAMEA3138244	GCA_000027165.1	B6	Streptococcus mitis
Lactobacillus delbrueckii subsp. bulgaricus	1.86175	1660	SAMN05357477	GCA_002000885.1	ND04	Lactobacillus delbrueckii
Streptococcus salivarius	2.19317	1909	SAMN06066191	GCA_009738245.1	ICDC3	Streptococcus salivarius
Streptococcus thermophilus	1.94869	1708	SAMN13618337	GCA_009856565.1	EU01	Streptococcus thermophilus
Bacteroides fragilis	5.38087	4266	SAMN12869706	GCA_016864615.1	DK1985	Bacteroides fragilis
Bifidobacterium longum	2.45576	1929	SAMN03271682	GCA_001293145.1	BG7	Bifidobacterium longum
Escherichia coli	6.00792	5717	SAMD00129668	GCA_003966465.1	E2865	Escherichia coli
Staphylococcus aureus	3.07993	2939	SAMEA5099553	GCA_900620245.1	BPH2947	Staphylococcus aureus
Clostridium perfringens	3.44692	3007	SAMN07624709	GCA_002312985.1	LLY_N11	Clostridium perfringens
Lactococcus lactis	2.36567	2230	SAMN10387363	GCA_003722275.1	IL1403	Lactococcus lactis
Lactococcus lactis	2.60566	2462	SAMN13450396	GCA_016028815.1	FDAARGOS_866	Lactococcus lactis
Clostridium perfringens	3.34382	2922	SAMN04209542	GCA_001854085.1	FORC_025	Clostridium perfringens
Staphylococcus aureus	3.04655	2894	SAMN03835492	GCA_001515745.1	HC1340	Staphylococcus aureus
Escherichia coli	5.75322	5331	SAMN03569438	GCA_003018135.1	2014C-3050	Escherichia coli
Bifidobacterium longum	2.43309	1900	SAMN17735675	GCA_016838685.1	HN001	Bifidobacterium longum
Bacteroides fragilis	5.41972	4267	SAMN12675660	GCA_008369705.1	GUT04	Bacteroides fragilis
Streptococcus thermophilus	1.935	1697	SAMN15923548	GCA_017360005.1	24739	Streptococcus thermophilus
Streptococcus salivarius	2.19104	1921	SAMN04395122	GCA_001543085.1	JF	Streptococcus salivarius
Lactobacillus delbrueckii subsp. bulgaricus	1.856	1585	SAMEA104141261	GCA_900196735.1	Lactobacillus bulgaricus ACA-DC 87	Lactobacillus delbrueckii
Streptococcus mitis ATCC 6249	1.91589	1736	SAMN00116813	GCA_000146585.1	ATCC 6249	Streptococcus mitis
Faecalibacterium prausnitzii	2.83389	2541	SAMEA5852050	GCA_902388275.1	MGYG-HGUT-02545	Faecalibacterium prausnitzii
Bifidobacterium dentium	2.62769	2042	SAMN16287916	GCA_015700575.1	2124B	Bifidobacterium dentium
Klebsiella pneumoniae	6.02147	5673	SAMN20928633	GCA_019823835.1	KP18-2050	Klebsiella pneumoniae
Methanobrevibacter smithii DSM 2374	1.72927	1652	SAMN00008834	GCA_000151225.1	DSM 2374	Methanobrevibacter smithii
Bifidobacterium animalis subsp. lactis	1.93862	1531	SAMN02941905	GCA_000818055.1	BF052	Bifidobacterium animalis
Streptococcus mutans	2.02254	1809	SAMN12440940	GCA_008831325.1	MD	Streptococcus mutans
Enterococcus faecium	3.24809	3000	SAMN17038103	GCA_016415405.1	Dallas 144_1	Enterococcus faecium
Bifidobacterium bifidum	2.14991	1664	SAMD00324644	GCA_020892075.1	YIT 10347	Bifidobacterium bifidum
[Eubacterium] siraeum	2.86357	2560	SAMEA3545391	GCA_001404415.1	2789STDY5834928	[Eubacterium] siraeum
Catenibacterium mitsuokai	2.3159	2255	SAMN19732093	GCA_019127175.1	MSK.21.85	Catenibacterium mitsuokai
Alistipes putredinis	1.87267	-	SAMN12905026	GCA_014866965.1	COPD079	Alistipes putredinis
Anaerotruncus colihominis	3.19361	2977	SAMN09867717	GCA_009910895.1	28	Anaerotruncus colihominis
Intestinibacter bartlettii	3.25002	2871	SAMN22165356	GCA_020537285.1	MSK.17.25	Intestinibacter bartlettii
[Ruminococcus] lactaris	2.91521	2704	SAMN22165141	GCA_020540325.1	MSK.18.54	[Ruminococcus] lactaris
Phocaeicola coprocola	4.2691	3560	SAMN19731945	GCA_019129855.1	MSK.16.87	Phocaeicola coprocola
Coprococcus comes	3.38023	3169	SAMN14067777	GCA_013299745.1	MSK.17.27	Coprococcus comes
Bacteroides intestinalis	6.5184	4830	SAMN09736566	GCA_003467005.1	AM43-4	Bacteroides intestinalis
[Ruminococcus] torques	2.82769	2510	SAMN11946334	GCA_009718255.1	BIOML-A2	[Ruminococcus] torques
Blautia obeum	3.74436	3413	SAMN09734621	GCA_003475275.1	AF35-14AC	Blautia obeum
Schaalia odontolytica	1.85756	-	SAMEA8391433	GCA_905369815.1	DRR046092-mag-bin.5	Schaalia odontolytica
Anaerobutyricum hallii	3.80017	3262	SAMN09734576	GCA_003475545.1	AF31-17AC	Anaerobutyricum hallii
[Ruminococcus] gnavus	3.08076	2813	SAMN09736499	GCA_003467625.1	AM38-12	[Ruminococcus] gnavus
Dorea longicatena	3.05344	2784	SAMN14067712	GCA_013301325.1	MSK.10.16	Dorea longicatena
Desulfovibrio piger	2.5636	2064	SAMN05717306	GCA_001917195.1	64_16	Desulfovibrio piger
Eubacterium ventriosum	2.75808	2373	SAMN09736552	GCA_003467225.1	AM42-30	Eubacterium ventriosum
Bacteroides caccae	4.92695	3828	SAMN14260300	GCA_019733415.1	FSDTA-ELH-2.5M-3	Bacteroides caccae
Enterocloster bolteae	6.43094	5728	SAMN09734249	GCA_003464745.1	AF14-18	Enterocloster bolteae
Bacteroides ovatus	6.37393	4665	SAMN05444282	GCA_900107475.1	DSM 1896	Bacteroides ovatus
Collinsella aerofaciens	2.38281	2030	SAMN22165362	GCA_020537135.1	MSK.7.14	Collinsella aerofaciens
Parabacteroides merdae	4.30581	3298	SAMEA3545314	GCA_001404575.1	2789STDY5834848	Parabacteroides merdae
Bacteroides uniformis	4.5801	3566	SAMN06473745	GCA_002161435.1	An67	Bacteroides uniformis
Bacteroides stercoris	4.01558	3281	SAMN09734224	GCA_003464965.1	AF12-7	Bacteroides stercoris
Coprococcus eutactus	3.20877	2781	SAMN22167460	GCA_020560275.1	DFI.5.16	Coprococcus eutactus
Ruminococcus albus	3.70708	3188	SAMN11294818	GCA_015067045.1	SIG533	Ruminococcus albus
Streptococcus gordonii	2.1548	1997	SAMEA3714881	GCA_900475385.1	NCTC3165	Streptococcus gordonii
Lactobacillus acidophilus	1.9567	1730	SAMN03105773	GCA_000786395.1	ATCC 4356	Lactobacillus acidophilus
Bacteroides thetaiotaomicron	6.48141	4742	SAMN08570053	GCA_002959695.1	VPI-5482	Bacteroides thetaiotaomicron
Lachnospira eligens	2.94599	2626	SAMN09736610	GCA_003464175.1	AM48-8	Lachnospira eligens
Ligilactobacillus salivarius	1.98316	1856	SAMN13624825	GCA_013487885.1	2D	Ligilactobacillus salivarius
Phocaeicola vulgatus	4.94791	3721	SAMEA103980414	GCA_900445545.1	NCTC10583	Phocaeicola vulgatus
Enterobacter cloacae	5.09013	4675	SAMN07162522	GCA_002197345.1	A1137	Enterobacter cloacae
Bifidobacterium breve	2.42512	1905	SAMN06827911	GCA_002838425.1	NRBB56	Bifidobacterium breve
Parabacteroides distasonis	4.92603	3901	SAMN11056474	GCA_013267615.1	FDAARGOS_759	Parabacteroides distasonis
Streptococcus sanguinis	2.30861	2134	SAMEA3207422	GCA_001078705.1	2908	Streptococcus sanguinis
Finegoldia magna	1.91385	1772	SAMN06769904	GCA_002243215.1	09T494	Finegoldia magna
Akkermansia muciniphila	3.16305	2560	SAMN18350269	GCA_018846995.1	AkkB40	Akkermansia muciniphila
Latilactobacillus sakei	2.01134	1889	SAMEA104285101	GCA_900234395.1	J54	Latilactobacillus sakei
[Eubacterium] rectale	2.88307	-	SAMN15532692	GCA_015557515.1	D53t1_180928_G2	[Eubacterium] rectale
Rothia mucilaginosa	2.29265	1726	SAMN03197366	GCA_001062855.1	175_RMUC	Rothia mucilaginosa
Acidaminococcus fermentans	2.17041	-	SAMN10183246	GCA_004555735.1	W0P9.038	Acidaminococcus fermentans
Bacteroides finegoldii	5.10107	4101	SAMN11943464	GCA_008571445.1	BIOML-A4	Bacteroides finegoldii
Phocaeicola dorei	5.70715	4497	SAMN11637224	GCA_006148905.1	P8wE9	Phocaeicola dorei
Phocaeicola plebeius	4.01848	3151	SAMN09734533	GCA_003457865.1	AF27-30	Phocaeicola plebeius
Bacteroides eggerthii	3.7726	2917	SAMN19731902	GCA_019130845.1	MSK.16.27	Bacteroides eggerthii
Dialister invisus	0.744951	741	SAMN09684708	GCA_014845955.1	UBG179	Dialister invisus
Ligilactobacillus ruminis	1.84233	1782	SAMN05216431	GCA_900110005.1	WC1T17	Ligilactobacillus ruminis
Holdemanella biformis	2.56307	2510	SAMN15532556	GCA_015547685.1	D31t1_170403_F4	Holdemanella biformis
Collinsella intestinalis	1.85881	-	SAMEA7846978	GCA_905209105.1	ERR1600687-bin.35	Collinsella intestinalis
Bifidobacterium pseudocatenulatum DSM 20438 = JCM 1200 = LMG 10505	2.28377	1690	SAMN02673443	GCA_000741685.1	LMG 10505	Bifidobacterium pseudocatenulatum
Phocaeicola coprophilus	2.89799	2303	SAMN21194256	GCA_020742135.1	6352	Phocaeicola coprophilus
Tyzzerella nexilis	3.57342	-	SAMN17614303	GCA_017850395.1	BBMGS-G03-106	Tyzzerella nexilis
Roseburia intestinalis	4.17147	3624	SAMN15533289	GCA_015554785.1	BSD2780061689_150309_G12	Roseburia intestinalis
Parabacteroides johnsonii	4.65245	-	SAMN06546877	GCA_008679785.1	LMAG:73	Parabacteroides johnsonii
Prevotella copri	3.68486	2949	SAMN12583314	GCA_009494105.1	iAP1411	Prevotella copri
Bacteroides cellulosilyticus	7.18285	5362	SAMN10239564	GCA_004167865.1	bk_0021	Bacteroides cellulosilyticus
Dorea formicigenerans	3.35216	3006	SAMN09736558	GCA_003467175.1	AM42-8	Dorea formicigenerans
Veillonella dispar	1.93973	1859	SAMN14571072	GCA_015264695.1	JCVI_29_bin.6	Veillonella dispar
Bifidobacterium catenulatum	2.22543	1746	SAMEA5574694	GCA_901212515.1	Bifidobacterium_catenulatum_MC1	Bifidobacterium catenulatum
Hungatella hathewayi	6.9795	5965	SAMEA3545258	GCA_001405675.1	2789STDY5608850	Hungatella hathewayi
Roseburia inulinivorans	3.82709	3449	SAMEA3545295	GCA_001405535.1	2789STDY5608887	Roseburia inulinivorans
Fusobacterium ulcerans	2.12724	2176	SAMN21194279	GCA_020743985.1	CHK160-14138	Fusobacterium ulcerans
Fusobacterium varium	2.80545	-	SAMEA7846404	GCA_905193615.1	ERR1190829-bin.4	Fusobacterium varium
Fusobacterium mortiferum	2.30699	2387	SAMN14913551	GCA_016902335.1	An425	Fusobacterium mortiferum
Actinomyces graevenitzii	2.01921	1729	SAMN17801264	GCA_018378275.1	L2_013_000G1_dasL2_013_000G1_concoct_44_sub	Actinomyces graevenitzii
Ruminococcus bromii	2.20122	2059	SAMN09737027	GCA_003466165.1	TM10-21	Ruminococcus bromii
Faecalitalea cylindroides	2.05445	-	SAMEA7847728	GCA_905203905.1	ERR414397-bin.42	Faecalitalea cylindroides
Megamonas hypermegale	1.79944	1762	SAMN21194304	GCA_020743055.1	7318	Megamonas hypermegale
Bacteroides xylanisolvens	6.51747	4899	SAMN21887965	GCA_020256765.1	P17.D4	Bacteroides xylanisolvens
[Clostridium] innocuum	4.56434	4398	SAMN04487929	GCA_900116735.1	NLAE-zl-G197	[Clostridium] innocuum
Veillonella parvula	2.12524	1887	SAMEA5664383	GCA_901876955.1	Veillonella_parvula_BgEED39	Veillonella parvula
Turicibacter sanguinis	3.08201	2804	SAMN15532996	GCA_015668475.1	BSD2780120875b_170604_A1	Turicibacter sanguinis
Streptococcus anginosus C1051	1.91171	1749	SAMN02603662	GCA_000463465.1	C1051	Streptococcus anginosus
Odoribacter splanchnicus	4.74356	3798	SAMN15533209	GCA_015546895.1	1001285H_161024_D10	Odoribacter splanchnicus
Coprococcus catus	2.36431	-	SAMN16927169	GCA_016298165.1	MAG022	Coprococcus catus
Alistipes shahii	3.37842	2789	SAMN15532876	GCA_015559775.1	1001095IJ_161003_G7	Alistipes shahii
Roseburia hominis	3.03449	-	SAMN17614273	GCA_017851025.1	BBSGM-G02-104	Roseburia hominis
Enterocloster clostridioformis	5.40015	4968	SAMN14067586	GCA_013304125.1	MSK.2.98	Enterocloster clostridioformis
Enterocloster citroniae	5.90135	-	SAMEA7848306	GCA_905212655.1	SRR5713947-bin.24	Enterocloster citroniae
Citrobacter freundii	5.25848	4747	SAMN02934510	GCA_000783995.2	FDAARGOS_61	Citrobacter freundii
Sutterella wadsworthensis	2.82142	2198	SAMN14213968	GCA_011320285.1	856h	Sutterella wadsworthensis
Barnesiella intestinihominis	3.16899	2478	SAMN08018793	GCA_003507695.1	UBA11776	Barnesiella intestinihominis
Eggerthella lenta	3.59614	3043	SAMN08365978	GCA_003339975.1	DSM 2243	Eggerthella lenta
Megamonas funiformis	2.23323	2127	SAMN14913608	GCA_016900535.1	An776	Megamonas funiformis
Collinsella tanakaei	2.45481	2068	SAMN14913539	GCA_016902615.1	An368	Collinsella tanakaei
Phascolarctobacterium succinatutens	2.09936	-	SAMEA7846621	GCA_905194655.1	ERR1430416-bin.30	Phascolarctobacterium succinatutens
Parasutterella excrementihominis	2.85689	2401	SAMN11946279	GCA_009719305.1	BIOML-A13	Parasutterella excrementihominis
Bacteroides clarus	4.41582	3680	SAMN09734263	GCA_003464535.1	AF14-44	Bacteroides clarus
Streptococcus parasanguinis	2.12619	1938	SAMN11946365	GCA_009717675.1	BIOML-A10	Streptococcus parasanguinis
Haemophilus parainfluenzae	2.03754	1873	SAMN16409259	GCA_014931375.1	M1C142_1	Haemophilus parainfluenzae
Veillonella atypica	2.09885	1866	SAMN03956213	GCA_001546845.1	CMW7756B	Veillonella atypica
Streptococcus australis	2.01859	1860	SAMN15533130	GCA_015553625.1	D40t1_170626_G7	Streptococcus australis
Streptococcus vestibularis	1.8638	1722	SAMN04931587	GCA_001657905.1	22-04 S5	Streptococcus vestibularis
Bacteroides nordii CL02T12C05	5.71828	4247	SAMN02463927	GCA_000273175.1	CL02T12C05	Bacteroides nordii
Parabacteroides goldsteinii	6.52647	5082	SAMN15532644	GCA_015550595.1	1001217B_150727_C5	Parabacteroides goldsteinii
Bacteroides salyersiae	5.67696	4285	SAMN12147348	GCA_018785925.1	MCC154	Bacteroides salyersiae
Bacteroides faecis	6.20334	4741	SAMEA3545312	GCA_001405095.1	2789STDY5834846	Bacteroides faecis
Acidaminococcus intestini	2.19385	1985	SAMN17801121	GCA_018381245.1	L2_038_000M1_dasL2_038_000M1_concoct_57	Acidaminococcus intestini
Anaerostipes hadrus	3.15662	2999	SAMN22167464	GCA_020560085.1	DFI.5.34	Anaerostipes hadrus
Flavonifractor plautii	4.25269	4035	SAMN22167566	GCA_020555725.1	SL.1.20	Flavonifractor plautii
Alistipes finegoldii	3.37209	2704	SAMEA3545298	GCA_001405655.1	2789STDY5608890	Alistipes finegoldii
Prevotella stercorea	2.94166	-	SAMEA7848135	GCA_905204625.1	SRR413768-bin.17	Prevotella stercorea
Limosilactobacillus mucosae	2.00276	1872	SAMN10744154	GCA_004099885.1	L24-B	Limosilactobacillus mucosae
Megasphaera elsdenii	2.41745	2193	SAMN14913652	GCA_016899685.1	An838	Megasphaera elsdenii
Phocaeicola massiliensis	3.9784	3170	SAMN15533069	GCA_015557395.1	D52t1_170925_G7	Phocaeicola massiliensis
Alistipes onderdonkii	3.79019	3030	SAMN15532875	GCA_015561075.1	D52t1_170925_A10	Alistipes onderdonkii
Eubacterium ramulus	3.16334	-	SAMN06546825	GCA_008680835.1	LMAG:21	Eubacterium ramulus
Desulfovibrio desulfuricans	4.05959	4147	SAMN22167415	GCA_020561245.1	DFI.2.76	Desulfovibrio desulfuricans
Enterobacter cloacae complex sp.	5.42079	5098	SAMN04014995	GCA_003204095.1	AR_0154	Enterobacter cloacae
Alistipes communis	2.56118	2451	SAMN08019643	GCA_003545015.1	UBA9125	Alistipes communis
Enterobacter cloacae complex sp.	4.98955	4593	SAMN04014891	GCA_002201815.1	AR_0050	Enterobacter cloacae
Desulfovibrio desulfuricans	3.23038	2767	SAMN02910291	GCA_900119095.1	DSM 7057	Desulfovibrio desulfuricans
Eubacterium ramulus	2.74272	-	SAMEA7847887	GCA_905208265.1	SRR2912781-bin.7	Eubacterium ramulus
Alistipes onderdonkii	3.48243	2811	SAMN15532401	GCA_015669735.1	1001713B170207_170306_E5	Alistipes onderdonkii
Phocaeicola massiliensis	4.04076	3264	SAMN10690004	GCA_004349605.1	C80	Phocaeicola massiliensis
Megasphaera elsdenii	2.31079	2043	SAMN14558273	GCA_012843515.1	PG-130-P53-9	Megasphaera elsdenii
Limosilactobacillus mucosae	2.0791	1853	SAMN03145820	GCA_000789175.1	DPC 6426	Limosilactobacillus mucosae
Prevotella stercorea	2.05948	1596	SAMN08017739	GCA_003450395.1	UBA10787	Prevotella stercorea
Alistipes finegoldii	3.45795	-	SAMEA8805294	GCA_910583975.1	MGBC116453	Alistipes finegoldii
Flavonifractor plautii	4.6396	4485	SAMN15533277	GCA_015547415.1	BSD2780061687_150420_F5	Flavonifractor plautii
Anaerostipes hadrus	2.87146	2631	SAMN12147337	GCA_018786145.1	MCC006	Anaerostipes hadrus
Acidaminococcus intestini	2.18074	-	SAMN18355297	GCA_019012825.1	CD33_MAG30	Acidaminococcus intestini
Bacteroides faecis	6.31388	4863	SAMN14261988	GCA_019733575.1	FNMHLBE10K3	Bacteroides faecis
Bacteroides salyersiae	5.7654	4313	SAMN19731836	GCA_019132055.1	DFI.4.65	Bacteroides salyersiae
Parabacteroides goldsteinii	6.7767	5113	SAMN11946234	GCA_009677155.1	BIOML-A9	Parabacteroides goldsteinii
Bacteroides nordii	5.19053	-	SAMEA7846848	GCA_905206625.1	ERR1600577-bin.6	Bacteroides nordii
Streptococcus vestibularis	1.88267	1745	SAMN04931594	GCA_001657915.1	22-06 S6	Streptococcus vestibularis
Streptococcus australis	1.98515	1877	SAMN20399905	GCA_019930005.1	KO70	Streptococcus australis
Veillonella atypica ACS-049-V-Sch6	2.05387	1817	SAMN00100757	GCA_000179735.1	ACS-049-V-Sch6	Veillonella atypica
Haemophilus parainfluenzae	2.00075	1849	SAMN16409231	GCA_014931455.1	M1C120_2	Haemophilus parainfluenzae
Streptococcus parasanguinis	2.00528	1827	SAMN11946359	GCA_009717805.1	BIOML-A4	Streptococcus parasanguinis
Bacteroides clarus	4.3474	3593	SAMN09734256	GCA_003464625.1	AF14-27	Bacteroides clarus
Parasutterella excrementihominis	2.93031	2481	SAMN11946273	GCA_009719405.1	BIOML-A7	Parasutterella excrementihominis
Phascolarctobacterium succinatutens	1.79621	-	SAMN16927162	GCA_016293965.1	MAG015	Phascolarctobacterium succinatutens
Collinsella tanakaei	3.56547	5160	SAMN08294997	GCA_003343495.1	CIM:MAG 294	Collinsella tanakaei
Eggerthella lenta	3.59616	3047	SAMN08365971	GCA_003340105.1	ATCC 25559	Eggerthella lenta
Barnesiella intestinihominis	2.90289	2286	SAMN08017481	GCA_003448915.1	UBA10680	Barnesiella intestinihominis
Sutterella wadsworthensis	2.9324	2317	SAMN14213965	GCA_011320475.1	830h	Sutterella wadsworthensis
Megamonas funiformis	2.33632	2214	SAMN09736273	GCA_003470375.1	AM23-11	Megamonas funiformis
Citrobacter freundii	5.25845	4719	SAMEA5852000	GCA_902387635.1	MGYG-HGUT-02495	Citrobacter freundii
Enterocloster clostridioformis	5.39935	4968	SAMN14067584	GCA_013304185.1	MSK.2.90	Enterocloster clostridioformis
Roseburia hominis	3.06426	2686	SAMN17800913	GCA_018365315.1	L3_133_000M1_dasL3_133_000M1_metabat.metabat.53	Roseburia hominis
Coprococcus catus	2.2442	2068	SAMN09684650	GCA_014847675.1	UBG081	Coprococcus catus
Alistipes shahii	3.0937	-	SAMN10183249	GCA_004558275.1	W0P21.030	Alistipes shahii
Odoribacter splanchnicus	4.2434	3372	SAMN15533346	GCA_015549625.1	D59t2_181005_C11	Odoribacter splanchnicus
Turicibacter sanguinis	2.92976	2654	SAMN15532566	GCA_015555355.1	BSD2780120874b_170522_G1	Turicibacter sanguinis
Veillonella parvula	2.06001	1798	SAMN15532465	GCA_015549975.1	1001295B_180824_H5	Veillonella parvula
[Clostridium] innocuum	4.88931	-	SAMEA4623330	GCA_902166105.1	4928STDY7387913	[Clostridium] innocuum
Bacteroides xylanisolvens	5.95205	4500	SAMN14262105	GCA_019734995.1	FFJLY22K22	Bacteroides xylanisolvens
Megamonas hypermegale	1.68247	1708	SAMN21194246	GCA_020743265.1	4300	Megamonas hypermegale
Ruminococcus bromii	2.25304	2056	SAMN11946331	GCA_009718325.1	BIOML-A3	Ruminococcus bromii
Actinomyces graevenitzii	1.97731	1781	SAMN17801145	GCA_018380745.1	L2_037_000G1_dasL2_037_000G1_concoct_3	Actinomyces graevenitzii
Fusobacterium mortiferum	2.13853	2136	SAMN14913542	GCA_016902555.1	An397	Fusobacterium mortiferum
Fusobacterium varium	2.57789	2447	SAMN15872550	GCA_021531615.1	An876	Fusobacterium varium
Hungatella hathewayi	6.9795	5965	SAMEA5849533	GCA_902362405.1	MGYG-HGUT-00032	Hungatella hathewayi
Roseburia inulinivorans	3.78113	3390	SAMEA1710343	GCA_001406855.1	L1-83	Roseburia inulinivorans
Bifidobacterium catenulatum	2.17758	1675	SAMEA5771495	GCA_902167905.1	Bifidobacterium_catenulatum_JG_Bg468	Bifidobacterium catenulatum
Veillonella dispar	1.97212	1737	SAMN17801375	GCA_018376035.1	L3_069_061G1_dasL3_069_061G1_maxbin2.maxbin.006	Veillonella dispar
Dorea formicigenerans	3.33904	3116	SAMN22167577	GCA_020590275.1	DFI.6.93	Dorea formicigenerans
Bacteroides cellulosilyticus	7.16462	5318	SAMN15533306	GCA_015557455.1	BSD2780120875_150330_D1	Bacteroides cellulosilyticus
Prevotella copri	3.56939	2889	SAMN12583253	GCA_009495255.1	BVe4116	Prevotella copri
Parabacteroides johnsonii	3.88304	3007	SAMN21194277	GCA_020743895.1	CHK158-9355	Parabacteroides johnsonii
Roseburia intestinalis	4.14209	3748	SAMN09734578	GCA_003475515.1	AF31-21AC	Roseburia intestinalis
Tyzzerella nexilis	2.99686	-	SAMN18355307	GCA_019012585.1	CD34_MAG40	Tyzzerella nexilis
Bifidobacterium pseudocatenulatum DSM 20438 = JCM 1200 = LMG 10505	2.28449	1771	SAMN02442029	GCA_000771445.1	DSM 20438	Bifidobacterium pseudocatenulatum
Phocaeicola coprophilus	2.19439	-	SAMN06453699	GCA_002298865.1	UBA712	Phocaeicola coprophilus
Collinsella intestinalis	1.77882	1482	SAMN17801281	GCA_018377935.1	L3_063_368G1_dasL3_063_368G1_metabat.metabat.19	Collinsella intestinalis
Holdemanella biformis	2.58773	2506	SAMN19732080	GCA_019052355.1	MSK.21.63	Holdemanella biformis
Ligilactobacillus ruminis	2.13797	1897	SAMN11946128	GCA_009679235.1	BIOML-A1	Ligilactobacillus ruminis
Dialister invisus	2.79046	-	SAMEA6784364	GCA_902837345.1	MGYG-HGUT-04965	Dialister invisus
Bacteroides eggerthii	3.77192	2918	SAMN19731930	GCA_019130155.1	MSK.16.66	Bacteroides eggerthii
Phocaeicola plebeius	4.20007	3382	SAMN09734581	GCA_003475445.1	AF31-28B-AC	Phocaeicola plebeius
Phocaeicola dorei	5.68129	4501	SAMEA5128833	GCA_900624655.1	Bacteroides vulgatus 81B11	Phocaeicola dorei
Bacteroides finegoldii	5.00098	4011	SAMN11943465	GCA_008571465.1	BIOML-A5	Bacteroides finegoldii
Rothia mucilaginosa	2.23674	1715	SAMN03197331	GCA_001061665.1	141_RMUC	Rothia mucilaginosa
[Eubacterium] rectale	3.29252	3053	SAMN09734192	GCA_003465565.1	AF06-19	[Eubacterium] rectale
Latilactobacillus sakei	2.01552	1908	SAMN07305403	GCA_003627275.1	ZFM220	Latilactobacillus sakei
Akkermansia muciniphila	3.15656	2547	SAMN09287785	GCA_010231335.1	EB-AMDK-39	Akkermansia muciniphila
Finegoldia magna	1.9042	1766	SAMN06769902	GCA_002243075.1	08T492	Finegoldia magna
Streptococcus sanguinis	2.31205	2173	SAMN20399953	GCA_019929145.1	KO9	Streptococcus sanguinis
Parabacteroides distasonis	4.81204	3824	SAMN16357376	GCA_016888905.1	FDAARGOS_1234	Parabacteroides distasonis
Bifidobacterium breve	2.42268	1900	SAMEA5851974	GCA_902387425.1	MGYG-HGUT-02469	Bifidobacterium breve
Enterobacter cloacae	5.17163	4764	SAMN13288306	GCA_009707405.1	CBG15936	Enterobacter cloacae
Phocaeicola vulgatus	5.45477	3989	SAMN08570054	GCA_002959625.1	ATCC 8492	Phocaeicola vulgatus
Lachnospira eligens	3.03579	2826	SAMN09734807	GCA_003472155.1	AM14-19	Lachnospira eligens
Ligilactobacillus salivarius UCC118	2.13398	1967	SAMN02604111	GCA_000008925.1	UCC118	Ligilactobacillus salivarius
Bacteroides thetaiotaomicron	6.63957	4718	SAMN13450442	GCA_016103195.1	FDAARGOS_912	Bacteroides thetaiotaomicron
Lactobacillus acidophilus DSM 20079 = JCM 1132 = NBRC 13951 = CIP 76.13	1.95527	1740	SAMD00046914	GCA_001591845.1	NBRC 13951	Lactobacillus acidophilus
Streptococcus gordonii	2.12131	1956	SAMN07312415	GCA_002386285.1	FDAARGOS_371	Streptococcus gordonii
Ruminococcus albus	3.23214	-	SAMN06457377	GCA_002363195.1	UBA3216	Ruminococcus albus
Bacteroides stercoris	4.2705	3482	SAMN09736868	GCA_003438025.1	TF03-6	Bacteroides stercoris
Coprococcus eutactus	3.23556	2774	SAMEA3545251	GCA_001406175.1	2789STDY5608843	Coprococcus eutactus
Bacteroides uniformis	4.7505	3755	SAMN15533062	GCA_015550905.1	D31t1_170403_F6	Bacteroides uniformis
Parabacteroides merdae	4.30581	3300	SAMEA5849545	GCA_902362625.1	MGYG-HGUT-00044	Parabacteroides merdae
Collinsella aerofaciens	2.36526	2023	SAMN22165363	GCA_020537185.1	MSK.8.15	Collinsella aerofaciens
Bacteroides ovatus ATCC 8483	6.46537	4728	SAMN00627058	GCA_000154125.1	ATCC 8483	Bacteroides ovatus
Enterocloster bolteae	6.49738	5815	SAMN22167626	GCA_020554525.1	SL.3.12	Enterocloster bolteae
Bacteroides caccae	4.79705	3653	SAMN09734901	GCA_003470465.1	AM22-13LB	Bacteroides caccae
Eubacterium ventriosum	2.46714	2051	SAMN09736443	GCA_003468665.1	AM32-23AC	Eubacterium ventriosum
Dorea longicatena	3.12588	2849	SAMN11945345	GCA_009875675.1	BIOML-A6	Dorea longicatena
Desulfovibrio piger	2.57068	2196	SAMN21194340	GCA_020743315.1	ChiHjej13B12-18418	Desulfovibrio piger
[Ruminococcus] gnavus	3.04024	2769	SAMN07198450	GCA_002865425.1	RJX1122	[Ruminococcus] gnavus
Anaerobutyricum hallii	3.71677	3219	SAMN17911768	GCA_017776255.1	SM6/1	Anaerobutyricum hallii
[Ruminococcus] torques	3.0022	2680	SAMN10239555	GCA_004167165.1	aa_0143	[Ruminococcus] torques
Blautia obeum	3.87556	3467	SAMN09737015	GCA_003436075.1	TM09-13AC	Blautia obeum
Bacteroides intestinalis	6.37666	4645	SAMN09736346	GCA_003470025.1	AM27-17	Bacteroides intestinalis
Coprococcus comes	3.22115	2989	SAMEA3545240	GCA_001404595.1	2789STDY5608832	Coprococcus comes
[Ruminococcus] lactaris	2.78688	2493	SAMN22165355	GCA_020537245.1	MSK.16.42	[Ruminococcus] lactaris
Phocaeicola coprocola	3.97701	-	SAMN06546807	GCA_008681195.1	LMAG:3	Phocaeicola coprocola
Intestinibacter bartlettii	3.21361	2843	SAMN22165207	GCA_020539285.1	MSK.5.6	Intestinibacter bartlettii
Anaerotruncus colihominis	3.70725	3536	SAMEA5849505	GCA_902362385.1	MGYG-HGUT-00004	Anaerotruncus colihominis
Catenibacterium mitsuokai	2.27638	2233	SAMN19732094	GCA_019127255.1	MSK.21.88	Catenibacterium mitsuokai
[Eubacterium] siraeum	2.61998	2224	SAMN17801337	GCA_018376835.1	L3_072_000M1_dasL3_072_000M1_concoct_112_sub	[Eubacterium] siraeum
Bifidobacterium bifidum PRL2010	2.21466	1726	SAMN02603510	GCA_000165905.1	PRL2010	Bifidobacterium bifidum
Enterococcus faecium	3.24145	2989	SAMEA8520473	GCA_907163315.1	AUS2002	Enterococcus faecium
Streptococcus mutans	2.00532	1827	SAMEA3871790	GCA_900636835.1	NCTC10832	Streptococcus mutans
Bifidobacterium animalis subsp. lactis	1.93542	1534	SAMN09684768	GCA_003606305.1	HN019	Bifidobacterium animalis
Methanobrevibacter smithii TS147C	1.97303	1712	SAMN02436673	GCA_000189975.2	TS147C	Methanobrevibacter smithii
Klebsiella pneumoniae	5.86433	5579	SAMN15052358	GCA_017809835.1	KP1517	Klebsiella pneumoniae
Bifidobacterium dentium	2.52386	1969	SAMN16287905	GCA_015703885.1	181B	Bifidobacterium dentium
Faecalibacterium prausnitzii	2.81736	2560	SAMN16824731	GCA_019968075.1	Fp1	Faecalibacterium prausnitzii
Streptococcus mitis	1.87985	1689	SAMEA3597588	GCA_900459425.1	NCTC12261	Streptococcus mitis
Lactobacillus delbrueckii	1.87125	1700	SAMN13106283	GCA_015377785.1	P3MRA	Lactobacillus delbrueckii
Streptococcus salivarius	2.18478	1911	SAMEA3649030	GCA_900475225.1	NCTC7366	Streptococcus salivarius
Streptococcus thermophilus	1.89996	1644	SAMN05465222	GCA_001705585.1	KLDS 3.1003	Streptococcus thermophilus
Bacteroides fragilis	5.41726	4303	SAMN02730069	GCA_000710365.3	DCMSKEJBY0001B	Bacteroides fragilis
Bifidobacterium longum	2.43068	1948	SAMN10473362	GCA_009728915.1	LTBL16	Bifidobacterium longum
Escherichia coli	5.7258	5367	SAMN04498549	GCA_003018795.1	2012C-4606	Escherichia coli
Staphylococcus aureus	3.04621	2856	SAMN03144721	GCA_000769575.1	Gv69	Staphylococcus aureus
Clostridium perfringens	3.34382	2921	SAMEA5851876	GCA_902386435.1	MGYG-HGUT-02372	Clostridium perfringens
Lactococcus lactis	2.20822	1990	SAMN10386607	GCA_003722255.1	IL6288	Lactococcus lactis
Lactococcus lactis subsp. lactis	2.73062	2505	SAMEA4005236	GCA_900088425.1	A12	Lactococcus lactis
Clostridium perfringens	3.39511	2926	SAMN03140316	GCA_001304735.1	FORC_003	Clostridium perfringens
Staphylococcus aureus	3.04472	2908	SAMN08717048	GCA_003264815.1	CMRSA-6	Staphylococcus aureus
Escherichia coli	5.73416	5386	SAMN08579596	GCA_003018555.1	2013C-4225	Escherichia coli
Bifidobacterium longum	2.42746	1958	SAMN18520740	GCA_017743155.1	K5	Bifidobacterium longum
Bacteroides fragilis	5.31678	4314	SAMN02730071	GCA_000724665.3	DCMOUH0018B	Bacteroides fragilis
Streptococcus thermophilus	1.89587	1651	SAMN15923539	GCA_017360305.1	13496	Streptococcus thermophilus
Streptococcus salivarius	2.3433	2043	SAMN15048692	GCA_013822985.1	DB-B5	Streptococcus salivarius
Lactobacillus delbrueckii	1.85369	1681	SAMN13382266	GCA_009734125.1	TS1-06	Lactobacillus delbrueckii
Streptococcus mitis	1.84788	1691	SAMN06286552	GCA_002014755.1	CCUG 31611	Streptococcus mitis
Bifidobacterium adolescentis	2.59778	2152	SAMN04231310	GCA_002108015.1	487B	Bifidobacterium adolescentis
Faecalibacterium prausnitzii A2-165	3.10252	2837	SAMN13925611	GCA_010509575.1	JCM 31915	Faecalibacterium prausnitzii
Bifidobacterium dentium	2.60501	2043	SAMN16287907	GCA_015703845.1	793B	Bifidobacterium dentium
Klebsiella pneumoniae	5.85708	5612	SAMN17736022	GCA_018128465.1	3347689I	Klebsiella pneumoniae
Methanobrevibacter smithii DSM 2375	1.71325	1607	SAMN00008835	GCA_000151245.1	DSM 2375	Methanobrevibacter smithii
Bifidobacterium animalis	1.95865	1544	SAMN03273367	GCA_000817045.1	A6	Bifidobacterium animalis
Streptococcus mutans	1.98444	1812	SAMN04155244	GCA_001558215.1	NG8	Streptococcus mutans
Enterococcus faecium	3.39785	3175	SAMN04418075	GCA_001518735.1	6000000	Enterococcus faecium
Bifidobacterium bifidum BGN4	2.22366	1704	SAMN02603486	GCA_000265095.1	BGN4	Bifidobacterium bifidum
[Eubacterium] siraeum	2.8147	2476	SAMN17801402	GCA_018375535.1	L2_047_000M1_dasL2_047_000M1_concoct_38	[Eubacterium] siraeum
Catenibacterium mitsuokai	2.27729	2228	SAMN19732095	GCA_019127145.1	MSK.21.92	Catenibacterium mitsuokai
Alistipes putredinis	2.22937	-	SAMN12905028	GCA_014866905.1	COPD081	Alistipes putredinis
Anaerotruncus colihominis	3.30263	3082	SAMN09901045	GCA_009911235.1	X69	Anaerotruncus colihominis
Intestinibacter bartlettii	3.25313	2872	SAMN22165200	GCA_020539635.1	MSK.17.41	Intestinibacter bartlettii
Bacteroides intestinalis	6.08981	4542	SAMN09736961	GCA_003436685.1	TF12-32	Bacteroides intestinalis
Phocaeicola coprocola	3.84671	-	SAMEA7846833	GCA_905198165.1	ERR1600566-bin.55	Phocaeicola coprocola
[Ruminococcus] lactaris	2.93909	2677	SAMN22165136	GCA_020540435.1	MSK.17.77	[Ruminococcus] lactaris
Coprococcus comes	3.37936	3168	SAMN14067784	GCA_013299665.1	MSK.17.59	Coprococcus comes
Blautia obeum	3.66518	3326	SAMN09734668	GCA_003474705.1	AF37-6AC	Blautia obeum
[Ruminococcus] torques	2.88512	2535	SAMN11946336	GCA_009718245.1	BIOML-A4	[Ruminococcus] torques
Anaerobutyricum hallii	3.73935	3200	SAMD00220747	GCA_016586395.1	JCM 31263	Anaerobutyricum hallii
[Ruminococcus] gnavus	3.46992	3235	SAMN15532516	GCA_015666995.1	BSD2780061687_150420_H1	[Ruminococcus] gnavus
Eubacterium ventriosum	2.50174	-	SAMN17614285	GCA_017850795.1	BBSGM-G02-116	Eubacterium ventriosum
Desulfovibrio piger	2.57635	-	SAMEA7846926	GCA_905200515.1	ERR1600652-bin.11	Desulfovibrio piger
Dorea longicatena	3.12255	2847	SAMN11945344	GCA_009875695.1	BIOML-A5	Dorea longicatena
Bacteroides caccae	4.94085	3827	SAMN10863268	GCA_005844255.1	BSD2780061689st1_A4	Bacteroides caccae
Enterocloster bolteae	6.03013	5358	SAMN15533017	GCA_015551555.1	D31t1_170403_B11	Enterocloster bolteae
Collinsella aerofaciens	2.35454	1977	SAMEA5849768	GCA_902364945.1	MGYG-HGUT-00266	Collinsella aerofaciens
Parabacteroides merdae	5.07183	4126	SAMN15533105	GCA_015670365.1	1001262B_160229_F9	Parabacteroides merdae
Bacteroides ovatus	6.45384	4720	SAMN19732130	GCA_019126275.1	MSK.22.29	Bacteroides ovatus
Bacteroides stercoris	3.88095	3127	SAMN09734188	GCA_003465625.1	AF05-4	Bacteroides stercoris
Coprococcus eutactus	3.28531	2798	SAMEA5849519	GCA_902362315.1	MGYG-HGUT-00018	Coprococcus eutactus
Ruminococcus albus	3.15914	-	SAMN06450794	GCA_002362055.1	UBA3299	Ruminococcus albus
Streptococcus gordonii str. Challis substr. CH1	2.19666	2005	SAMN02603977	GCA_000017005.1	Challis substr. CH1	Streptococcus gordonii
Lactobacillus acidophilus DSM 20079 = JCM 1132 = NBRC 13951 = CIP 76.13	1.95404	1736	SAMN02369388	GCA_001433895.1	DSM 20079	Lactobacillus acidophilus
Bacteroides thetaiotaomicron	6.40422	4706	SAMEA44542918	GCA_900445595.1	NCTC10582	Bacteroides thetaiotaomicron
Ligilactobacillus salivarius str. Ren	1.97836	1817	SAMN02584770	GCA_001011095.1	Ren	Ligilactobacillus salivarius
Lachnospira eligens	3.0336	2787	SAMN15533052	GCA_015559345.1	1001271B_151109_F5	Lachnospira eligens
Phocaeicola vulgatus	4.67923	3632	SAMN09734611	GCA_003475695.1	AF34-15	Phocaeicola vulgatus
Enterobacter cloacae	5.3079	4900	SAMN04014914	GCA_003573505.1	AR_0073	Enterobacter cloacae
Parabacteroides distasonis ATCC 8503	5.21226	4172	SAMEA5128828	GCA_900683725.1	Parabacteroides distasonis 82G9	Parabacteroides distasonis
Bifidobacterium breve	2.41128	1916	SAMN06829002	GCA_002838565.1	139W423	Bifidobacterium breve
Streptococcus sanguinis	2.48631	2390	SAMN20399948	GCA_020729725.1	CR29	Streptococcus sanguinis
Finegoldia magna	1.87226	1702	SAMN06769905	GCA_002243175.1	12T272	Finegoldia magna
Akkermansia muciniphila	3.15648	2552	SAMN09287787	GCA_010230375.1	EB-AMDK-40	Akkermansia muciniphila
Latilactobacillus sakei	2.0155	1908	SAMN07311129	GCA_003627235.1	ZFM225	Latilactobacillus sakei
[Eubacterium] rectale	2.91022	2628	SAMN11946060	GCA_009680205.1	BIOML-A10	[Eubacterium] rectale
Rothia mucilaginosa	2.24481	1677	SAMN03197665	GCA_001065115.1	470_RMUC	Rothia mucilaginosa
Bacteroides finegoldii	4.96964	3991	SAMN15533256	GCA_015552415.1	BSD2780120875b_170604_A10	Bacteroides finegoldii
Phocaeicola dorei	5.52015	4268	SAMN11080847	GCA_004347595.1	RJX1046	Phocaeicola dorei
Phocaeicola plebeius	3.72371	2962	SAMN09736423	GCA_003469295.1	AM31-10	Phocaeicola plebeius
Bacteroides eggerthii	3.82443	2972	SAMN19731904	GCA_019130655.1	MSK.16.29	Bacteroides eggerthii
Dialister invisus	1.47772	1500	SAMN14570732	GCA_015256225.1	JCVI_40_bin.6	Dialister invisus
Ligilactobacillus ruminis	2.10874	1960	SAMEA5850837	GCA_902374165.1	MGYG-HGUT-01334	Ligilactobacillus ruminis
Holdemanella biformis	2.56226	2472	SAMN19732074	GCA_019127595.1	MSK.21.54	Holdemanella biformis
Collinsella intestinalis	1.63819	1415	SAMN17800638	GCA_018370795.1	L3_105_000G1_dasL3_105_000G1_metabat.metabat.7	Collinsella intestinalis
Bifidobacterium pseudocatenulatum	2.27778	1748	SAMD00169828	GCA_006828885.1	NBRC 113353	Bifidobacterium pseudocatenulatum
Tyzzerella nexilis	2.52983	-	SAMN18355288	GCA_019012985.1	CD14_MAG21	Tyzzerella nexilis
Parabacteroides johnsonii	4.07234	-	SAMEA7848122	GCA_905204905.1	SRR413761-bin.20	Parabacteroides johnsonii
Roseburia intestinalis	4.37418	3908	SAMN14067790	GCA_013300445.1	MSK.17.84	Roseburia intestinalis
Bacteroides cellulosilyticus	6.77944	4881	SAMN15533339	GCA_015559735.1	D40t1_170626_G4	Bacteroides cellulosilyticus
Dorea formicigenerans	3.16986	2938	SAMN09734377	GCA_003459735.1	AF19-13	Dorea formicigenerans
Veillonella dispar	2.00059	-	SAMEA8391441	GCA_905369785.1	DRR046100-mag-bin.2	Veillonella dispar
Bifidobacterium catenulatum	1.96671	1556	SAMN17801154	GCA_018380495.1	L2_019_244G1_dasL2_019_244G1_concoct_31_sub	Bifidobacterium catenulatum
Hungatella hathewayi	6.75958	5959	SAMEA3545379	GCA_001405995.1	2789STDY5834916	Hungatella hathewayi
Roseburia inulinivorans	3.73388	3216	SAMN09734428	GCA_003458815.1	AF21-31	Roseburia inulinivorans
Fusobacterium mortiferum	2.29613	-	SAMEA7848030	GCA_905212055.1	SRR413677-bin.30	Fusobacterium mortiferum
Actinomyces graevenitzii	1.32556	-	SAMEA9943393	GCA_916050255.1	ERR2765008_bin.2_metaWRAP_v1.1_MAG	Actinomyces graevenitzii
Ruminococcus bromii	2.25477	2057	SAMN11946329	GCA_009718335.1	BIOML-A1	Ruminococcus bromii
Bacteroides xylanisolvens	6.49017	4873	SAMN21887994	GCA_020257205.1	P14.G2	Bacteroides xylanisolvens
[Clostridium] innocuum	4.3605	4069	SAMN12619124	GCA_009696405.1	BSM-380-WT-2D	[Clostridium] innocuum
Veillonella parvula	2.15056	1911	SAMN08193736	GCA_002847925.1	UMB0371	Veillonella parvula
Turicibacter sanguinis	3.04606	2737	SAMN15532935	GCA_015558265.1	BSD2780120874b_170522_D1	Turicibacter sanguinis
Streptococcus anginosus SK52 = DSM 20563	1.90435	1755	SAMN06624126	GCA_002088025.1	ATCC 33397	Streptococcus anginosus
Odoribacter splanchnicus	4.61903	3702	SAMN09734304	GCA_003462805.1	AF16-14	Odoribacter splanchnicus
Alistipes shahii	3.27728	2607	SAMN09684582	GCA_014845495.1	UBG202	Alistipes shahii
Roseburia hominis	3.02075	-	SAMN12905163	GCA_014864825.1	COPD216	Roseburia hominis
Enterocloster clostridioformis	5.39816	4972	SAMN14067581	GCA_013304205.1	MSK.2.63	Enterocloster clostridioformis
Citrobacter freundii	5.60247	5250	SAMN07260758	GCA_002211705.1	705SK3	Citrobacter freundii
Sutterella wadsworthensis	2.88397	2261	SAMN14213970	GCA_011320385.1	877h	Sutterella wadsworthensis
Barnesiella intestinihominis	3.1312	2536	SAMN08020364	GCA_003533425.1	UBA9124	Barnesiella intestinihominis
Eggerthella lenta	3.57125	3028	SAMN15533227	GCA_015558765.1	BSD2780120875_150330_C12	Eggerthella lenta
Megamonas funiformis	2.5171	2468	SAMN22165182	GCA_020553785.1	MSK.7.16	Megamonas funiformis
Collinsella tanakaei	2.3839	-	SAMEA7846294	GCA_905187995.1	ERR1190600-bin.4	Collinsella tanakaei
Phascolarctobacterium succinatutens	2.05466	-	SAMN12905354	GCA_014872525.1	COPD407	Phascolarctobacterium succinatutens
[truncated: 64,113 more rows]
