# Supplementary material for: Stochastic block models reveal a robust nested pattern in healthy human gut microbiomes
Source: PNAS Nexus. 2022 May 23;1(3):pgac055. doi: 10.1093/pnasnexus/pgac055 (PMC9896942; doi:10.1093/pnasnexus/pgac055)
Supplement: pgac055_Supplemental_Files [file pgac055_supplemental_files.zip › PNASNEXUS-PNASNEXUS-2021-00125-s02.xlsx]

## Sheet: Supplementary Table 3
S.N	Species Name (MetaPhlAn)	Species Name (on NCBI)	S-8	V-10	V-22	V-23-24	V-25	Mean	Normalized Mean	SEM	Normalized SEM	Median Genome Size	Minimum Genome Size	Maximum Genome Size	SD_genome size	Median Protein#	Minimum Protein#	Maximum Protein#	SD_Protein#
1	s__Faecalibacterium_prausnitzii	Faecalibacterium prausnitzii	2	2	2	0	0	1.2	0.00902978	0.438178	0.00330054	2.82347	0.996477	3.92898	0.539225	2745.5	638	3264	401.226
2	s__Ruminococcus_torques	[Ruminococcus] torques	9	6	0	1	1	3.4	0.0259054	1.56461	0.0120441	2.95952	2.36351	7.98833	1.11275	2613.5	2019	7226	1101.41
3	s__Eubacterium_rectale	[Eubacterium] rectale	1	15	6	2	6	6	0.0441387	2.20907	0.0159199	3.24165	1.67219	4.26764	0.499744	2973.5	2074	5548	438.566
4	s__Bacteroides_uniformis	Bacteroides uniformis	13	4	7	3	3	6	0.0458511	1.69706	0.0133643	4.90383	2.81513	5.59272	0.364632	3971	2487	4623	306.067
5	s__Ruminococcus_obeum	Blautia obeum	17	3	1	12	2	7	0.0555514	2.84253	0.0230472	3.66114	2.69177	4.29504	0.296656	3315.5	2667	3747	235.8
6	s__Bacteroides_vulgatus	Phocaeicola vulgatus	10	5	16	5	7	8.6	0.0650017	1.84608	0.0137477	5.06566	2.72957	5.7998	0.350775	4034	2583	4815	308.318
7	s__Dorea_formicigenerans	Dorea formicigenerans	7	17	5	6	9	8.8	0.0658872	1.92666	0.0135157	3.12537	2.06188	3.84358	0.263903	2915.5	2461	3840	209.391
8	s__Bacteroides_ovatus	Bacteroides ovatus	26	0	17	4	5	10.4	0.0797222	4.3137	0.0334253	6.71678	5.34292	7.90058	0.318991	5003	4063	6063	331.886
9	s__Roseburia_inulinivorans	Roseburia inulinivorans	11	7	18	7	14	11.4	0.085581	1.88892	0.0132526	3.70262	2.31108	4.95352	0.619463	3391	1928	4519	528.012
10	s__Dorea_longicatena	Dorea longicatena	8	18	8	24	8	13.2	0.102507	2.97187	0.025806	3.13463	1.12925	5.97189	0.589602	2912	1026	5373	504.704
11	s__Coprococcus_comes	Coprococcus comes	6	24	10	22	16	15.6	0.118847	3.06725	0.0244441	3.28434	2.30774	3.70157	0.275664	3051	2153	3913	281.772
12	s__Alistipes_putredinis	Alistipes putredinis	15	14	23	9	23	16.8	0.125402	2.43967	0.0159199	2.22937	1.72125	3.12372	0.373376	2155.5	1540	2851	331.526
13	s__Eubacterium_eligens	Lachnospira eligens	36	9	22	11	11	17.8	0.136146	4.55544	0.0358988	2.95351	1.04716	3.23742	0.475322	2781.5	966	3065	480.176
14	s__Alistipes_shahii	Alistipes shahii	16	23	24	13	15	18.2	0.137265	1.98796	0.0136647	3.37842	3.0937	3.82199	0.222922	2816	2595	3126	169.284
15	s__Bacteroides_thetaiotaomicron	Bacteroides thetaiotaomicron	32	1	33	10	20	19.2	0.145441	5.55266	0.0419088	6.30851	3.62206	7.19182	0.437687	4753.5	2705	5632	417.051
16	s__Bacteroides_dorei	Phocaeicola dorei	30	10	30	21	10	20.2	0.155732	4.004	0.0320091	5.47267	4.35077	6.71159	0.364852	4293	3431	5136	265.886
17	s__Collinsella_aerofaciens	Collinsella aerofaciens	0	56	14	23	12	21	0.158297	8.48528	0.0624968	2.2159	1.27525	2.78539	0.210293	1882.5	1186	2502	160.31
18	s__Roseburia_hominis	Roseburia hominis	21	25	25	17	19	21.4	0.161825	1.43108	0.00949115	3.33201	2.66918	6.05657	0.811675	3197	2686	5430	794.204
19	s__Eubacterium_hallii	Anaerobutyricum hallii	57	12	3	34	4	22	0.174241	9.28224	0.0744233	3.43831	2.13936	3.86381	0.382387	2946	2415	3480	252.919
20	s__Parabacteroides_merdae	Parabacteroides merdae	33	19	32	19	22	25	0.18982	2.78568	0.0217615	4.6686	3.05931	5.41705	0.400503	3707.5	2626	4518	341.029
21	s__Roseburia_intestinalis	Roseburia intestinalis	19	32	38	16	29	26.8	0.200516	3.65951	0.0244302	4.25306	3.26683	4.57084	0.399457	3753.5	2688	4036	372.642
22	s__Alistipes_onderdonkii	Alistipes onderdonkii	40	26	31	8	30	27	0.201951	4.71593	0.0353673	3.48243	3.09938	6.5078	0.621879	2857	2546	5603	600.534
23	s__Coprococcus_catus	Coprococcus catus	27	30	13	47	21	27.6	0.214214	5.05648	0.0457535	3.52251	2.2442	3.89123	0.553524	3153	2068	3643	447.964
24	s__Parabacteroides_distasonis	Parabacteroides distasonis	42	13	29	29	28	28.2	0.215928	4.11242	0.0338172	5.18241	2.53982	6.03211	0.431553	4178	2075	5057	363.667
25	s__Lachnospiraceae_bacterium_5_1_63FAA	Lachnospiraceae bacterium 5_1_63FAA		31	4	63	17	28.75		10.9794		3.04119	3.04119	3.04119	NA	3037	3037	3037	NA
26	s__Bacteroides_xylanisolvens	Bacteroides xylanisolvens	46	8	42	14	36	29.2	0.219969	6.84923	0.0511643	6.37787	5.16868	7.8409	0.352032	4981.5	4027	6017	325.46
27	s__Bacteroides_caccae	Bacteroides caccae	51	20	28	25	26	30	0.22916	4.84149	0.0393155	5.38822	4.50601	5.97497	0.328969	4269	3280	4698	304.267
28	s__Bifidobacterium_longum	Bifidobacterium longum	5	71	9	43	24	30.4	0.23111	10.865	0.0820073	2.39311	1.22202	2.87962	0.164425	1923.5	1394	2441	144.039
29	s__Alistipes_finegoldii	Alistipes finegoldii	29	41	41	15	32	31.6	0.236229	4.28579	0.0290053	3.45795	2.6265	3.73424	0.282898	2914.5	2386	3094	216.423
30	s__Ruminococcus_bromii	Ruminococcus bromii	34	29	37	31	31	32.4	0.246283	1.2522	0.012154	2.15159	1.7424	2.53948	0.182886	2057	1872	2441	119.235
31	s__Bacteroidales_bacterium_ph8	Alistipes communis	48	46	27	27	18	33.2	0.253215	5.25661	0.0406724	2.88233	1.99087	3.30213	0.430692	2504.5	1684	2679	341.704
32	s__Eubacterium_ramulus	Eubacterium ramulus	25	47	21	40	35	33.6	0.255427	4.26708	0.0335695	3.25142	2.74272	3.65624	0.235903	2968	2727	3190	163.435
33	s__Escherichia_coli	Escherichia coli	14	11	52	52	43	34.4	0.263403	8.14174	0.0649491	5.1156	0.104143	17.47	0.342777	4733	191	11884	363.794
34	s__Bacteroides_stercoris	Bacteroides stercoris	41	16	51	28	39	35	0.265164	5.3591	0.0395933	3.98949	2.75407	4.34903	0.299221	3281.5	2187	3843	321.611
35	s__Barnesiella_intestinihominis	Barnesiella intestinihominis	56	48	20	45	13	36.4	0.28175	7.50786	0.061026	3.16899	2.28212	3.62965	0.36584	2628	1801	2900	285.525
36	s__Streptococcus_salivarius	Streptococcus salivarius	37	22	15	73	42	37.8	0.289506	9.004	0.10687	2.18478	0.788511	7.7025	0.418993	1933	1668	2540	109.148
37	s__Bifidobacterium_adolescentis	Bifidobacterium adolescentis	3	99	19	39	33	38.6	0.294379	14.603	0.0790869	2.20181	1.54188	2.59778	0.121128	1721	1432	2152	114.613
38	s__Rothia_mucilaginosa	Rothia mucilaginosa	39					39		0		2.26435	1.20583	4.76279	0.495052	1716	1423	2183	133.106
39	s__Prevotella_copri	Prevotella copri	4	36	58	72	40	42	0.322224	10.2762	0.0715734	3.68604	2.42317	4.25632	0.296323	2923	1906	4835	273.462
40	s__Odoribacter_splanchnicus	Odoribacter splanchnicus	65	33	70	18	27	42.6	0.322961	9.36632	0.0860977	4.57758	3.38843	5.32362	0.396371	3758	2950	4523	327.175
41	s__Eubacterium_ventriosum	Eubacterium ventriosum	96	35	26	33	34	44.8	0.343055	11.5357	0.0918562	2.62398	1.37534	2.8708	0.447646	2293	1175	2535	408.22
42	s__Lachnospiraceae_bacterium_3_1_46FAA	Lachnospiraceae bacterium 3_1_46FAA	63	66	39	26	41	47	0.354009	6.80588	0.0498174	3.11822	3.11822	3.11822	NA	2940	2940	2940	NA
43	s__Bacteroides_cellulosilyticus	Bacteroides cellulosilyticus	80	27	62	30	38	47.4	0.357988	9.12842	0.0626927	6.93213	5.46558	7.6942	0.380405	5112	3949	5918	327.836
44	s__Bacteroides_massiliensis	Phocaeicola massiliensis	64	28	56	54	37	47.8	0.360579	5.92216	0.0714797	4.23043	3.54468	4.66777	0.327842	3460	2762	3963	314.501
45	s__Bacteroides_fragilis	Bacteroides fragilis	38	21	64	37	79	47.8	0.367372	9.30978	0.0517884	5.25354	3.44667	9.86128	0.473591	4181.5	2925	8060	422.205
46	s__Eubacterium_siraeum	[Eubacterium] siraeum	28	91	40	42	46	49.4	0.371374	9.68132	0.0684998	2.70466	2.45493	2.95799	0.140605	2347	2211	2703	184.74
47	s__Ruminococcus_callidus	Ruminococcus callidus	22	65	47	59	56	49.8	0.377193	6.73736	0.0519741	2.97783	2.64655	3.36207	0.211553	2700.5	2278	2779	186.034
48	s__Ruminococcus_sp_5_1_39BFAA	Ruminococcus sp. 5_1_39BFAA		86	12	57	48	50.75		13.2069		3.9307	3.9307	3.9307	NA	3355	3355	3355	NA
49	s__Akkermansia_muciniphila	Akkermansia muciniphila	50	84	48	32	45	51.8	0.389132	7.72735	0.053262	2.78722	1.62665	3.30971	0.195673	2289	1617	2728	146.729
50	s__Bifidobacterium_catenulatum	Bifidobacterium catenulatum	23		59		74	52		12.3558		2.10636	1.96671	2.44541	0.127448	1675	1528	2029	120.26
51	s__Lachnospiraceae_bacterium_8_1_57FAA	Lachnospiraceae bacterium 8_1_57FAA	54	68	45	49	51	53.4	0.400066	3.51682	0.0586144	2.92735	2.92735	2.92735	NA	2635	2635	2635	NA
52	s__Ruminococcus_lactaris	[Ruminococcus] lactaris	70	53	46	51	47	53.4	0.404693	3.88433	0.0253804	2.86605	1.83495	3.0869	0.266762	2630	1685	2704	258.87
53	s__Lachnospiraceae_bacterium_7_1_58FAA	Lachnospiraceae bacterium 7_1_58FAA	52	79	55	20	63	53.8	0.407122	8.6413	0.0353065	5.66809	5.66809	5.66809	NA	5907	5907	5907	NA
54	s__Alistipes_senegalensis	Alistipes senegalensis	45	69	57	50	50	54.2	0.410307	3.72451	0.0257298	3.89376	3.16786	4.07912	0.377101	3088	2492	3255	250.899
55	s__Sutterella_wadsworthensis	Sutterella wadsworthensis	35	102	50	53	44	56.8	0.429161	10.4743	0.0755041	2.86476	1.97874	3.02652	0.214366	2265.5	1908	2410	101.809
56	s__Anaerostipes_hadrus	Anaerostipes hadrus	110	70	11	69	25	57	0.431143	15.8266	0.0304569	3.00429	1.74581	3.56265	0.404975	2850	2249	3391	248.872
57	s__Haemophilus_parainfluenzae	Haemophilus parainfluenzae	60	43	69	48	65	57	0.437636	4.44522	0.0517952	1.97596	0.853901	2.70842	0.310273	1867	1219	2537	178.726
58	s__Streptococcus_parasanguinis	Streptococcus parasanguinis	43	77	36	64	69	57.8	0.440845	7.00514	0.0289587	2.11892	1.2545	4.33776	0.278147	1946	1621	3644	195.124
59	s__Alistipes_indistinctus	Alistipes indistinctus	66	67	63	41	55	58.4	0.442154	4.32296	0.126633	2.85543	2.52587	3.38033	0.268282	2318.5	1962	2780	235.464
60	s__Eubacterium_biforme	Holdemanella biformis	18	81	61	83	59	60.4	0.46004	10.4598	0.0850914	2.49744	1.92063	2.60142	0.203873	2391.5	1946	2562	183.972
61	s__Lachnospiraceae_bacterium_1_1_57FAA	Lachnospiraceae bacterium 1_1_57FAA	93	37	65	55	52	60.4	0.461785	8.32154	0.0685731	2.93002	2.93002	2.93002	NA	2755	2755	2755	NA
62	s__Megasphaera_elsdenii	Megasphaera elsdenii	61					61		0		2.42903	1.45459	2.56619	0.349247	2187	2033	2355	107.904
63	s__Ruminococcus_gnavus	[Ruminococcus] gnavus	58	45	68	46	95	62.4	0.467722	8.21024	0.0506421	3.50191	2.52082	4.19523	0.339707	3271	2452	4007	331.468
64	s__Adlercreutzia_equolifaciens	Adlercreutzia equolifaciens	72	60	35	90	61	63.6	0.489595	8.01299	0.074591	2.82285	2.65532	3.02262	0.107638	2336	2186	2539	97.6608
65	s__Bacteroides_finegoldii	Bacteroides finegoldii	88	42	79	58	54	64.2	0.490029	7.5387	0.0619003	5.00098	2.99228	5.8131	0.660367	4026	2035	4596	538.144
66	s__Bifidobacterium_bifidum	Bifidobacterium bifidum	49		54	87	75	66.25		7.72476		2.20275	1.67851	3.39574	0.150672	1706	1169	2739	152.953
67	s__Bacteroides_eggerthii	Bacteroides eggerthii	73	50	78	79	53	66.6	0.510983	5.60428	0.0549367	3.97254	3.46546	5.10665	0.346999	3262	2827	4231	356.634
68	s__Dialister_invisus	Dialister invisus	107		49	44		66.6667		16.5081		1.77844	0.744951	2.79046	0.488358	1659	741	1974	309.532
69	s__Bifidobacterium_pseudocatenulatum	Bifidobacterium pseudocatenulatum	47	63	75	94	58	67.4	0.517226	7.18109	0.0689235	2.26022	1.24379	2.55691	0.125071	1747	1318	2095	123.789
70	s__Bilophila_wadsworthia	Bilophila wadsworthia	67	40	76	88	70	68.2	0.522889	7.07898	0.0652102	4.35468	3.47978	4.71512	0.386756	3702	3058	4243	396.606
71	s__Paraprevotella_clara	Paraprevotella clara		78	53	80	62	68.25		5.61666		3.9815	3.56601	4.639	0.372502	3225	2650	3307	254.453
72	s__Clostridium_bartlettii	Intestinibacter bartlettii	122	39	34	99	49	68.6	0.523222	15.7901	0.0579693	3.0392	2.17653	3.25313	0.249534	2705	2139	2872	180.223
73	s__Bacteroides_intestinalis	Bacteroides intestinalis	77	38	87	62	81	69	0.523268	7.85366	0.0827419	6.02904	3.82009	6.83339	0.543463	4492	2827	5312	436.864
74	s__Veillonella_parvula	Veillonella parvula	62	58	71	65	92	69.6	0.525464	5.35612	0.0320267	2.12776	1.06854	2.26912	0.294188	1887	924	3792	385.241
75	s__Bacteroides_salyersiae	Bacteroides salyersiae		57	83	82	57	69.75		6.37745		5.65751	4.81287	5.85729	0.239598	4285	3859	4543	202.815
76	s__Clostridium_leptum	[Clostridium] leptum	94	98	44	35	78	69.8	0.527684	11.5322	0.081096	3.10406	2.73012	3.27021	0.205318	2885.5	2357	3923	656.369
77	s__Eubacterium_sp_3_1_31	Eubacterium sp. 3_1_31				70		70		0		3.57	3.57	3.57	NA	2873	2873	2873	NA
78	s__Parasutterella_excrementihominis	Parasutterella excrementihominis	104	52	85	36	73	70	0.534158	10.7145	0.133705	2.91044	1.86823	3.24129	0.302648	2481	2145	2834	159.439
79	s__Bacteroides_faecis	Bacteroides faecis	90	74	77	56	66	72.6	0.550161	5.07228	0.0391112	6.20334	4.76871	6.92009	0.39734	4737	3635	5614	382.587
80	s__Coprobacter_fastidiosus	Coprobacter fastidiosus		87	74	68	68	74.25		3.87903		3.41287	2.47568	3.86797	0.391769	2595	1938	3039	329.716
81	s__Bacteroides_clarus	Bacteroides clarus		59	82	98	60	74.75		8.13461		3.93202	3.27952	4.41582	0.306495	3164	2597	3680	285.304
82	s__Burkholderiales_bacterium_1_1_47	Burkholderiales bacterium 1_1_47	120	51	88	38	83	76	0.57298	12.9584	0.0986224	2.65565	2.65565	2.65565	NA	2377	2377	2377	NA
83	s__Subdoligranulum_sp_4_3_54A2FAA	Subdoligranulum sp. 4_3_54A2FAA				78		78		0		4.21454	4.21454	4.21454	NA	3995	3995	3995	NA
84	s__Bacteroides_plebeius	Phocaeicola plebeius	81	34	91	101	84	78.2	0.599872	10.3514	0.0887454	3.79641	2.77055	4.49326	0.397678	3146	2327	3649	340.931
85	s__Catenibacterium_mitsuokai	Catenibacterium mitsuokai	20		98	107	88	78.25		17.1478		2.28209	1.40218	6.92066	0.964515	2229	1352	6045	840.373
86	s__Paraprevotella_xylaniphila	Paraprevotella xylaniphila		92	72	81	71	79		4.22788		3.78981	3.29341	4.12532	0.301968	2866	2838	3167	155.727
87	s__Bifidobacterium_angulatum	Bifidobacterium angulatum	44		97		98	79.6667		14.5628		2.00821	1.46329	2.06464	0.213081	1518	1493	1571	30.4921
88	s__Parabacteroides_goldsteinii	Parabacteroides goldsteinii		44	105	85	85	79.75		11.0983		6.75985	4.18321	7.08675	0.785387	5121.5	3555	5537	434.191
89	s__Coprococcus_sp_ART55_1	Coprococcus sp. ART55/1	92	101	67	74	72	81.2	0.616619	5.81997	0.0457327	3.12301	3.12301	3.12301	NA	2502	2502	2502	NA
90	s__Desulfovibrio_piger	Desulfovibrio piger	59	106	80		82	81.75		8.32447		2.57635	1.63612	2.90628	0.352516	2301.5	2064	2477	154.696
91	s__Bifidobacterium_breve	Bifidobacterium breve	82					82		0		2.34996	1.09419	2.6608	0.123698	1849	1704	2380	89.9072
92	s__Lactobacillus_ruminis	Ligilactobacillus ruminis	31		127		89	82.3333		22.7905		2.13471	1.56543	2.39752	0.16909	1899.5	1552	2573	134.286
93	s__Parabacteroides_johnsonii	Parabacteroides johnsonii		62	99	93	76	82.5		7.26722		4.54793	3.64209	4.91832	0.367145	3529	2941	3835	277.185
94	s__Flavonifractor_plautii	Flavonifractor plautii	84	61	102	67	99	82.6	0.623599	7.36804	0.0485807	4.33397	2.66105	7.42676	0.68289	4113	2584	6975	671.56
95	s__Lachnospiraceae_bacterium_2_1_58FAA	Lachnospiraceae bacterium 2_1_58FAA	98	82	84	75	77	83.2	0.632269	3.61552	0.0337503	3.46075	3.46075	3.46075	NA	3534	3534	3534	NA
96	s__Klebsiella_pneumoniae	Klebsiella pneumoniae	76	54			120	83.3333		15.8418		5.59942	0.268695	14.8721	0.262925	5311	337	13856	361.505
97	s__Streptococcus_thermophilus	Streptococcus thermophilus	108	95	43	108	64	83.6	0.636003	11.5814	0.113029	1.81511	1.60936	2.49422	0.104634	1619	1413	2359	99.9555
98	s__Phascolarctobacterium_succinatutens	Phascolarctobacterium succinatutens	24	121	81	103	91	84	0.643555	14.6806	0.102008	2.1216	1.53322	2.40681	0.281572	2069	1984	2225	99.0402
99	s__Bacteroides_nordii	Bacteroides nordii	111	73		66	87	84.25		8.59778		5.67858	5.19053	5.7645	0.155812	4196	4016	4427	137.815
100	s__Prevotella_stercorea	Prevotella stercorea	12	89	120		118	84.75		21.8786		3.09732	2.05948	3.50453	0.416228	2349	1596	2892	366.786
101	s__Fusobacterium_mortiferum	Fusobacterium mortiferum		85				85		0		2.66649	2.0369	2.82258	0.252819	2518	1991	2632	194.98
102	s__Methanobrevibacter_smithii	Methanobrevibacter smithii	85	135	66	76	67	85.8	0.650269	11.4242	0.0828598	1.83723	1.60923	2.45382	0.143458	1704	1523	1862	82.5273
103	s__Acidaminococcus_fermentans	Acidaminococcus fermentans	86					86		0		2.30516	1.91413	2.3581	0.159893	2089	1840	2176	120.376
104	s__Clostridium_bolteae	Enterocloster bolteae	83	55	111	77	106	86.4	0.653382	9.11087	0.0635455	6.44222	3.12965	6.79344	0.799739	5755	4534	6157	378.14
105	s__Gordonibacter_pamelaeae	Gordonibacter pamelaeae	75		60	114	100	87.25		10.5201	0.0473332	3.60802	3.39944	3.79387	0.175161	3112.5	2896	3573	253.291
106	s__Holdemania_filiformis	Holdemania filiformis	100	76	100	61	102	87.8	0.715497	7.36695	0.096546	3.74486	2.9335	3.93292	0.392383	3412	3237	3517	116.082
107	s__Bifidobacterium_dentium	Bifidobacterium dentium	89					89		0		2.56425	1.40795	2.86867	0.19807	2005	1649	2280	106.419
108	s__Alistipes_sp_HGB5	Alistipes sp. HGB5				91		91		0		3.46461	3.46461	3.46461	NA	2844	2844	2844	NA
109	s__Eggerthella_lenta	Eggerthella lenta			92			92		0		3.42458	1.82179	3.95285	0.274247	2866	2621	3678	169.688
110	s__Megamonas_hypermegale	Megamonas hypermegale		64	116		96	92		12.3648		2.23034	1.68247	2.61672	0.271049	2053	1708	2484	234.601
111	s__Clostridium_nexile	Tyzzerella nexilis	71	75			130	92		15.5421		2.87523	2.52983	5.47759	0.737248	2711.5	2424	5134	907.936
112	s__Bacteroides_coprocola	Phocaeicola coprocola	115	49	93	115	94	93.2		10.7792		3.95763	3.24725	4.30012	0.344316	3459	2616	3627	386.763
113	s__Lactococcus_lactis	Lactococcus lactis			73	117	90	93.3333		10.4598		2.5228	1.71373	3.04503	0.174409	2381.5	1335	5283	264.817
114	s__Eubacterium_cylindroides	Faecalitalea cylindroides			95			95		0		1.94643	1.81199	2.23633	0.123277	1870	1658	2216	149.975
115	s__Megamonas_funiformis	Megamonas funiformis		88			103	95.5		5.3033		2.34197	2.00589	3.09444	0.239852	2242	1880	2936	244.194
116	s__Oxalobacter_formigenes	Oxalobacter formigenes		94	119	89	80	95.5		7.23274		2.43677	2.35182	2.50936	0.0538348	2205	2153	2216	28.8494
117	s__Actinomyces_odontolyticus	Schaalia odontolytica	68		125			96.5		20.1525		2.36013	1.85756	2.46919	0.16835	1985.5	1908	2032	38.9973
118	s__Alistipes_sp_AP11	Alistipes ihumii AP11	109	125		60	93	96.75		12.0228		2.77282	2.77282	2.77282	NA	2182	2182	2182	NA
119	s__Veillonella_atypica	Veillonella atypica	78	83	109	106	112	97.6	0.740946	6.34098	0.0517446	2.07161	1.02959	2.31763	0.41579	1835	1780	2300	157.136
120	s__Butyrivibrio_crossotus	Butyrivibrio crossotus	53	127	101	109	101	98.2	0.743984	10.9632	0.0840389	2.23002	2.09032	2.49604	0.177167	2086	1976	2362	189.029
121	s__Citrobacter_freundii	Citrobacter freundii		100				100		0		5.2651	3.65119	7.33527	0.312907	4920.5	3410	6227	327.354
122	s__Oscillibacter_sp_KLE_1745	Oscillibacter sp. KLE 1745		116		84		100		11.3137		3.59423	3.59423	3.59423	NA	3502	3502	3502	NA
123	s__Mitsuokella_multacida	Mitsuokella multacida	55		130		116	100.333		18.7991		2.44788	1.6664	2.57706	0.345307	2217	1635	2316	282.581
124	s__Clostridium_sp_L2_50	Clostridium sp. L2-50		112	94	110	86	100.5		5.44862		2.95462	2.95462	2.95462	NA	2525	2525	2525	NA
125	s__Actinomyces_turicensis	Schaalia turicensis	101					101		0		1.96775	1.48948	2.02889	0.223744	1677	1593	1727	57.7033
126	s__Bacteroides_sp_2_1_22	Bacteroides sp. 2_1_22		117		71	115	101		12.2565		6.00375	6.00375	6.00375	NA	4512	4512	4512	NA
127	s__Bifidobacterium_animalis	Bifidobacterium animalis			108		97	102.5		3.88909		1.93417	1.7463	2.40519	0.0678017	1538	1446	1933	60.186
128	s__Clostridium_hathewayi	Hungatella hathewayi	74	90	129	112	110	103	0.782157	8.52291	0.0687377	6.92626	3.27251	7.85759	1.03372	5965	3101	6680	857.414
129	s__Clostridium_citroniae	Enterocloster citroniae	102	80			129	103.667		11.5694		6.47651	5.90135	6.75568	0.330379	5772	5157	6121	362.244
130	s__Butyricimonas_synergistica	Butyricimonas synergistica		104				104		0		4.71676	2.22351	5.46629	1.13585	3838	3204	4419	502.538
131	s__Ruminococcus_albus	Ruminococcus albus				104		104		0		3.70708	2.48194	4.48209	0.61174	3549	2605	3880	410.057
132	s__Coprococcus_eutactus	Coprococcus eutactus	69	128	110		109	104		10.7877		3.0651	2.42082	3.28531	0.265926	2689	2305	2798	132.405
133	s__Enterobacter_cloacae	Enterobacter cloacae	103	97			113	104.333		3.81032		5.02517	2.29646	11.5835	0.467508	4672	2421	10541	473.112
134	s__Lactobacillus_delbrueckii	Lactobacillus delbrueckii	113		96			104.5		6.01041		1.90732	1.47728	2.63389	0.161861	1680	1361	2166	128.576
135	s__Desulfovibrio_desulfuricans	Desulfovibrio desulfuricans	95	110	112	102	104	104.6	0.793511	2.70703	0.0241835	3.43742	2.18231	4.05959	0.461873	2921	2332	4147	428.402
136	s__Streptococcus_australis	Streptococcus australis		123	86		105	104.667		8.72205		2.00027	1.85875	2.1837	0.10465	1847	1724	2028	83.7953
137	s__Fusobacterium_ulcerans	Fusobacterium ulcerans		105				105		0		3.5932	2.12724	3.83942	0.462194	3228	2176	3451	374.449
138	s__Anaerotruncus_colihominis	Anaerotruncus colihominis	99	126		92	107	106		6.35413		3.4619	2.5425	4.0876	0.422697	3359	2423	3976	378.983
139	s__Turicibacter_sanguinis	Turicibacter sanguinis			106			106		0		2.96796	2.61202	3.30392	0.172128	2714	2353	3111	169.849
140	s__Megamonas_rupellensis	Megamonas rupellensis		72	133		114	106.333		14.7146		2.32726	2.24478	2.4657	0.0863534	2218	2095	2326	94.624
141	s__Clostridium_asparagiforme	Enterocloster asparagiformis	91	96			136	107.667		11.6269		6.06074	5.92861	6.23596	0.126477	5259.5	5168	5409	99.9433
142	s__Methanosphaera_stadtmanae	Methanosphaera stadtmanae					108	108		0		1.7674	1.32173	2.61382	0.403033	1692	1538	2139	245.173
143	s__Bacteroides_oleiciplenus	Bacteroides oleiciplenus		108				108		0		6.45708	5.23529	7.08773	0.783104	4666	4116	5312	538.684
144	s__Streptococcus_vestibularis	Streptococcus vestibularis		124	90		111	108.333		8.08748		1.92768	1.62448	2.17335	0.118574	1791	1653	2073	115.319
145	s__Bacteroides_sp_3_1_19	Bacteroides sp. 3_1_19		109				109		0		5.25012	5.25012	5.25012	NA	4215	4215	4215	NA
146	s__Clostridium_symbiosum	[Clostridium] symbiosum	106	93	126	97	128	110	0.831636	6.49307	0.0392627	5.00112	4.59195	5.5393	0.230116	4261.5	3909	4982	260.743
147	s__Streptococcus_sanguinis	Streptococcus sanguinis	118		103			110.5		5.3033		2.36105	1.34911	3.31855	0.197253	2225	344	2542	208.401
148	s__Acidaminococcus_intestini	Acidaminococcus intestini	87				135	111		16.9706		2.22682	2.06877	2.48777	0.102559	2069	1893	2279	105.648
149	s__Veillonella_dispar	Veillonella dispar	79	107	114	113	143	111.2	0.839928	9.11438	0.0601669	1.97212	0.943125	2.70864	0.41006	1846.5	1504	2680	300.567
150	s__Clostridiaceae_bacterium_JC118	Dielma fastidiosa	105	118		96	126	111.25		5.78117		3.45494	3.45494	3.45494	NA	3349	3349	3349	NA
151	s__Erysipelotrichaceae_bacterium_6_1_45	Erysipelotrichaceae bacterium 6_1_45			104	111	119	111.333		3.53815		4.90716	4.90716	4.90716	NA	4826	4826	4826	NA
152	s__Lachnospiraceae_bacterium_1_4_56FAA	Lachnospiraceae bacterium 1_4_56FAA		115	89		131	111.667		9.99259		3.2339	3.2339	3.2339	NA	3191	3191	3191	NA
153	s__Pseudoflavonifractor_capillosus	Pseudoflavonifractor capillosus			107		117	112		3.53553		2.67075	2.51959	4.24108	0.748036	2441	2255	3846	697.068
154	s__Eubacterium_dolichum	Amedibacillus dolichus		114				114		0		2.10171	1.5736	2.21752	0.22509	2043.5	1769	2160	148.02
155	s__Actinomyces_graevenitzii	Actinomyces graevenitzii	114					114		0		1.9769	1.32556	2.20573	0.223572	1723.5	1475	1783	96.7404
156	s__Collinsella_intestinalis	Collinsella intestinalis		113		116		114.5		1.06066		1.80505	1.57349	2.97867	0.370509	1558	1415	2974	436.961
157	s__Bacteroides_coprophilus	Phocaeicola coprophilus	119	103			125	115.667		5.36104		3.64016	2.19439	4.11361	0.599748	2799	2303	3325	309.773
158	s__Streptococcus_mitis_oralis_pneumoniae	Streptococcus mitis	127			105		116		7.77817		1.99949	1.10448	2.24762	0.149838	1833	1530	2074	94.6206
159	s__Clostridiales_bacterium_1_7_47FAA	Clostridiales bacterium 1_7_47FAA	121	111				116		3.53553		6.54897	6.54897	6.54897	NA	6252	6252	6252	NA
160	s__Ruminococcaceae_bacterium_D16	Ruminococcaceae bacterium D16			122	86	141	116.333		13.1684		3.19735	3.19735	3.19735	NA	2994	2994	2994	NA
161	s__Erysipelotrichaceae_bacterium_2_2_44A	Erysipelotrichaceae bacterium 2_2_44A	112		115		123	116.667		2.68052		4.98647	4.98647	4.98647	NA	4976	4976	4976	NA
162	s__Lachnospiraceae_bacterium_3_1_57FAA_CT1	Lachnospiraceae bacterium 3_1_57FAA_CT1	116		118	100	133	116.75		5.84567		7.71284	7.71284	7.71284	NA	6535	6535	6535	NA
163	s__Slackia_piriformis	Slackia piriformis			117			117		0		2.11933	1.8862	2.25965	0.154797	1732	1731	1999	154.442
164	s__Streptococcus_anginosus	Streptococcus anginosus	97				139	118		14.8492		1.95208	1.46697	2.31763	0.134366	1803	1471	2246	123.481
165	s__Blautia_hydrogenotrophica	Blautia hydrogenotrophica			123	95	137	118.333		10.0812		3.53172	3.1559	3.62694	0.186437	3247	3087	3302	92.8597
166	s__Erysipelotrichaceae_bacterium_21_3	Erysipelotrichaceae bacterium 21_3			113		124	118.5		3.88909		4.41458	4.41458	4.41458	NA	4324	4324	4324	NA
167	s__Clostridium_perfringens	Clostridium perfringens		119				119		0		3.33763	2.68803	4.16951	0.249327	2886	1408	3694	292.537
168	s__Enterococcus_faecium	Enterococcus faecium					121	121		0		2.92351	2.18921	8.20751	0.280044	2725	1533	7015	270.624
169	s__Clostridium_innocuum	[Clostridium] innocuum			121			121		0		4.46908	1.07278	5.01485	0.57458	4206	1045	4769	575.396
170	s__Clostridium_ramosum	Erysipelatoclostridium ramosum		120	124			122		1.41421		3.72149	0.612106	5.76339	0.455493	3544.5	642	4235	397.04
171	s__Odoribacter_laneus	Odoribacter laneus					122	122		0		3.77301	3.32945	3.79491	0.21309	2995.5	2812	3095	118.052
172	s__Staphylococcus_aureus	Staphylococcus aureus		122				122		0		2.82797	0.828244	9.34613	0.194278	2679	1459	5553	107.68
173	s__Lactobacillus_mucosae	Limosilactobacillus mucosae	124					124		0		2.09412	1.74724	2.43461	0.200809	1862.5	1529	2135	178.465
174	s__Streptococcus_gordonii	Streptococcus gordonii	126					126		0		2.19706	1.63717	2.9502	0.133381	2034	1798	2816	115.995
175	s__Clostridium_clostridioforme	Enterocloster clostridioformis	123	130				126.5		2.47487		5.45381	3.98686	7.15761	0.781441	4981	4051	6146	455.642
176	s__Dialister_succinatiphilus	Dialister succinatiphilus					127	127		0		2.49988	2.10219	2.49988	0.229606	2023	2019	2027	5.65685
177	s__Ruminococcus_champanellensis	Ruminococcus champanellensis	117				138	127.5		7.42462		2.54248	2.29878	2.57321	0.130235	2294	1980	2294	181.288
178	s__Lactobacillus_sakei	Latilactobacillus sakei			128			128		0		1.99341	1.52237	2.1859	0.0896409	1907	1764	3546	227.407
179	s__Lachnospiraceae_bacterium_9_1_43BFAA	Lachnospiraceae bacterium 9_1_43BFAA		129				129		0		2.84488	2.84488	2.84488	NA	2720	2720	2720	NA
180	s__Lactobacillus_salivarius	Ligilactobacillus salivarius	125	134				129.5		3.18198		1.9826	1.60043	2.38939	0.13734	1831.5	1510	2886	180.391
181	s__Streptococcus_mutans	Streptococcus mutans			131			131		0		1.98507	1.7435	2.32985	0.103215	1827	1636	2115	78.9285
182	s__Collinsella_tanakaei	Collinsella tanakaei		131				131		0		2.52772	2.23118	3.56547	0.316405	2174	1885	5160	878.149
183	s__Lachnospiraceae_bacterium_5_1_57FAA	Lachnospiraceae bacterium 5_1_57FAA			132			132		0		3.33956	3.33956	3.33956	NA	3371	3371	3371	NA
184	s__Bacteroides_pectinophilus	[Bacteroides] pectinophilus					132	132		0		2.78711	2.54108	3.02833	0.279932	3246	3246	3246	NA
185	s__Fusobacterium_varium	Fusobacterium varium		132				132		0		3.30364	2.57789	4.12284	0.380183	2948	2447	3686	334.02
186	s__Lachnospiraceae_bacterium_6_1_63FAA	Lachnospiraceae bacterium 6_1_63FAA		133				133		0		2.72557	2.72557	2.72557	NA	2621	2621	2621	NA
187	s__Lactobacillus_acidophilus	Lactobacillus acidophilus					134	134		0		1.96977	1.25238	2.58002	0.123877	1787	1684	2563	106.897
188	s__Pyramidobacter_piscolens	Pyramidobacter piscolens		136				136		0		2.93121	2.56201	3.30041	0.522128	2373	2373	2373	NA
189	s__Finegoldia_magna	Finegoldia magna					140	140		0		1.89208	1.6741	2.19158	0.115552	1766	1559	3623	337.943
190	s__Succinatimonas_hippei	Succinatimonas hippei					142	142		0		2.30655	1.78729	2.69117	0.283325	2029.5	2028	2031	2.12132
